# Supplementary material for: A seven-helix protein constitutes stress granules crucial for regulating translation during human-to-mosquito transmission of Plasmodium falciparum
Source: PLoS Pathog. 2018 Aug 22;14(8):e1007249. doi: 10.1371/journal.ppat.1007249 (PMC6122839; doi:10.1371/journal.ppat.1007249)
Supplement: S1 File — Genes as identified by microarray analysis, raw data. (XLSX) [file ppat.1007249.s019.xlsx]

## Sheet: Tabelle1
PLASMODB_ID	PREFERRED_GENE_DESC	GWEIGHT	WT 30min AGC	7-Helix-1-KO 2E6 30 MIN AGC
PF3D7_0201200	rifin (RIF)	1	-2.35
PF3D7_0525800	membrane skeletal protein IMC1-related	1	-2.81	-0.99
PF3D7_1001200	acyl-CoA binding protein, isoform 2, ACBP2 (ACBP2)	1	-2.54	-0.73
PF3D7_1001500	early transcribed membrane protein 10.1 (ETRAMP10)	1	-2.17	-0.51
PF3D7_0220200	Plasmodium exported protein, unknown function	1	-1.93	-0.31
PF3D7_1149500	ring-infected erythrocyte surface antigen 2, pseudogene (RESA2)	1	-0.24	1.27
PF3D7_1035400	merozoite surface protein 3 (MSP3)	1	-1.14	0.34
PF3D7_1309100	60S ribosomal protein L24, putative	1	-1.56	-0.1
PF3D7_1471100	exported protein 2 (EXP2)	1	-2.16	-0.71
PF3D7_0832000	stevor	1	-1.4
PF3D7_1343000	phosphoethanolamine N-methyltransferase (PMT)	1	-2.81	-1.45
PF3D7_0701000	erythrocyte membrane protein 1 (PfEMP1), pseudogene	1	0.32	1.68
PF3D7_0725400	conserved Plasmodium protein, unknown function	1	-2.37	-1.01
PF3D7_1252300	conserved Plasmodium protein, unknown function	1	-2.05	-0.7
PF3D7_0202500	early transcribed membrane protein 2 (ETRAMP2)	1	-1.79	-0.45
PF3D7_0112900	Plasmodium exported protein, unknown function	1	-3.25	-1.93
PF3D7_0714000	histone H2B variant (H2B.Z)	1	-2.3	-0.98
PF3D7_0913200	elongation factor 1-beta (EF-1beta)	1	-1.46	-0.16
PF3D7_1204300	eukaryotic translation initiation factor 5A (EIF5A)	1	-1.65	-0.37
PF3D7_1100800	Pfmc-2TM Maurer's cleft two transmembrane protein (MC-2TM)	1	0.43	1.69
PF3D7_0708400	heat shock protein 90 (HSP90)	1	-2.33	-1.08
PF3D7_0705600	RNA helicase, putative	1	-1.06	0.18
PF3D7_1102800	early transcribed membrane protein 11.2 (ETRAMP11.2)	1	-2.51	-1.27
PF3D7_1121600	circumsporozoite-related antigen,exported protein 1 (EXP1)	1	-2.2	-0.99
PF3D7_1253200	Plasmodium exported protein, unknown function	1	-1.89	-0.69
PF3D7_0905400	high molecular weight rhoptry protein 3 (RhopH3)	1	-2.66	-1.47
PF3D7_1038000		1	-1.53	-0.34
PF3D7_0207900	serine repeat antigen 2 (SERA2)	1	-0.55	0.62
PF3D7_0632500	erythrocyte membrane protein 1, PfEMP1 (VAR)	1	-1.8	-0.63
PF3D7_1334400	MSP7-like protein (MSRP4)	1	-1.14
PF3D7_1301700	Plasmodium exported protein (hyp8), unknown function (GEXP07)	1	-2.48	-1.35
PF3D7_1102700	early transcribed membrane protein 11.1 (ETRAMP11.1)	1	-1.24	-0.13
PF3D7_0513300	purine nucleoside phosphorylase (PNP)	1	-1.58	-0.48
PF3D7_1414300	60S ribosomal protein L10, putative	1	-1.57	-0.48
PF3D7_0402100	Plasmodium exported protein (PHISTb), unknown function	1	-2.65	-1.56
PF3D7_0925900	conserved Plasmodium protein, unknown function	1	-1.41	-0.32
PF3D7_1012400	hypoxanthine-guanine phosphoribosyltransferase (HGPRT)	1	-1.93	-0.84
PF3D7_1401100	DnaJ protein, putative	1	-2.24	-1.16
PF3D7_1408800	conserved Plasmodium protein, unknown function	1	0.82	1.9
PF3D7_0501300	skeleton-binding protein 1 (SBP1)	1	-2.39	-1.31
PF3D7_0318700	trophozoite stage antigen	1	-0.02	1.05
PF3D7_1347500	DNA/RNA-binding protein Alba 4 (ALBA4)	1	-1.72	-0.66
PF3D7_0601900	conserved Plasmodium protein, unknown function	1	-0.8	0.25
PF3D7_0732200	rifin (RIF)	1	0.58	1.63
PF3D7_0202000	knob-associated histidine-rich protein (KAHRP)	1	-2.72	-1.68
PF3D7_1358800	40S ribosomal protein S13, putative	1	-0.58	0.46
PF3D7_1228600	merozoite surface protein 9 (MSP9)	1	-1.45	-0.42
PF3D7_1462800	glyceraldehyde-3-phosphate dehydrogenase (GAPDH)	1	-2.43	-1.41
PF3D7_1117700	GTP-binding nuclear protein ran/tc4 (RAN)	1	-0.87	0.15
PF3D7_1439800	vesicle-associated membrane protein, putative	1	-0.99	0.03
PF3D7_1477100	Plasmodium exported protein (hyp6), unknown function	1	-1.02
PF3D7_0621200	pyridoxine biosynthesis protein PDX1 (PDX1)	1	-1.05	-0.04
PF3D7_1203700	nucleosome assembly protein (NAPL)	1	-1.73	-0.72
PF3D7_0507100	60S ribosomal protein L4, putative	1	-1.67	-0.67
PF3D7_1103100	60S acidic ribosomal protein P1, putative	1	-0.73	0.27
PF3D7_1372500	stevor, pseudogene	1	-0.99
PF3D7_0207600	serine repeat antigen 5 (SERA5)	1	-3.42	-2.43
PF3D7_1327400	conserved Plasmodium protein, unknown function	1	-1.07	-0.09
PF3D7_0532100	early transcribed membrane protein 5 (ETRAMP5)	1	-2.35	-1.37
PF3D7_1424100	60S ribosomal protein L5, putative	1	-1.45	-0.47
PF3D7_1477000	Plasmodium exported protein (hyp17), unknown function, pseudogene	1	-0.98
PF3D7_0814000	60S ribosomal protein L13-2, putative	1	-1.21	-0.24
PF3D7_0719600	60S ribosomal protein L11a, putative	1	-1.39	-0.42
PF3D7_1427600	CorA-like Mg2 transporter protein, putative	1	-0.8	0.17
PF3D7_0631900	stevor	1	0.09	1.05
PF3D7_0620800	tRNA Alanine	1	3.88	4.83
PF3D7_1029600	adenosine deaminase (ADA)	1	-1.42	-0.47
PF3D7_1027300	peroxiredoxin (nPrx)	1	-1.75	-0.81
PF3D7_0527400	conserved Plasmodium protein, unknown function	1	-0.87	0.07
PF3D7_1000800	stevor, pseudogene	1	-0.94
PF3D7_1217500	conserved Plasmodium protein, unknown function	1	-0.38	0.56
PF3D7_1444800	fructose-bisphosphate aldolase (FBPA)	1	-1.74	-0.8
PF3D7_1010800	50S ribosomal protein L22, mitochondrial, putative	1	1.48	2.42
PF3D7_0731300	Plasmodium exported protein (PHISTb), unknown function (PfG174)	1	-0.91	0.02
PF3D7_0501600	rhoptry-associated protein 2 (RAP2)	1	-2.58	-1.65
PF3D7_0322000	peptidyl-prolyl cis-trans isomerase (CYP19A)	1	-0.99	-0.07
PF3D7_1201200	Plasmodium exported protein (PHISTa-like), unknown function	1	-1.75	-0.84
PF3D7_0400500	rifin (RIF)	1	0.2	1.11
PF3D7_1026800	40S ribosomal protein S2B, putative	1	-1.69	-0.78
PF3D7_1040300	rifin (RIF)	1	-0.95	-0.04
PF3D7_0614500	60S ribosomal protein L19, putative	1	-1.34	-0.44
PF3D7_0501000	Plasmodium exported protein, unknown function	1	-2.4	-1.5
PF3D7_1478700	Plasmodium exported protein, unknown function, pseudogene	1	-0.9
PF3D7_0821700	60S ribosomal protein L22, putative	1	-0.86	0.03
PF3D7_1358700	HVA22-like protein, putative	1	-0.78	0.11
PF3D7_0206800	merozoite surface protein 2 (MSP2)	1	-2.99	-2.1
PF3D7_0106500	conserved Plasmodium protein, unknown function	1	-1.08	-0.2
PF3D7_0832200		1	-2.83	-1.95
PF3D7_0922200	S-adenosylmethionine synthetase (SAMS)	1	-1.85	-0.97
PF3D7_0520200	conserved Plasmodium protein, unknown function	1	-1.6	-0.72
PF3D7_0814200	DNA/RNA-binding protein Alba 1 (ALBA1)	1	-2.3	-1.42
PF3D7_1324900	L-lactate dehydrogenase (LDH)	1	-2.13	-1.26
PF3D7_0101900	rifin (RIF)	1	-0.87
PF3D7_1419600	conserved Plasmodium protein, unknown function	1	0.89	1.75
PF3D7_1243600	translation initiation factor SUI1, putative	1	-0.79	0.04
PF3D7_0306900	40S ribosomal protein S23, putative	1	-0.53	0.29
PF3D7_0829500	conserved Plasmodium protein, unknown function	1	-0.78	0.03
PF3D7_0505300	UDP-N-acetyl glucosamine:UMP antiporter	1	-0.99	-0.18
PF3D7_0617900	histone H3 variant, putative (H3.3)	1	0.33	1.14
PF3D7_1040200	stevor	1	-0.81
PF3D7_1447000	40S ribosomal protein S2, putative	1	-1.32	-0.51
PF3D7_0824000	conserved Plasmodium protein, unknown function	1	-0.98	-0.18
PF3D7_0626800	pyruvate kinase (PyrK)	1	-2.37	-1.57
PF3D7_1354000	conserved Plasmodium protein, unknown function	1	0.7	1.49
PF3D7_0516900	60S ribosomal protein L8, putative	1	-1.6	-0.81
PF3D7_0818900	heat shock protein 70 (HSP70)	1	-2.13	-1.34
PF3D7_1202900	high mobility group protein B1 (HMGB1)	1	-0.75	0.03
PF3D7_1412300	nuclear transport factor 2, putative	1	-0.75	0.03
PF3D7_1369100	conserved Plasmodium protein, unknown function	1	-1.91	-1.14
PF3D7_1105400	40S ribosomal protein S4, putative	1	-1.43	-0.66
PF3D7_0517300	pre-mRNA-splicing factor (SR1)	1	-1.45	-0.69
PF3D7_0832100	rifin, pseudogene (RIF)	1	-0.75
PF3D7_0202100	Plasmodium exported protein (PHISTc), unknown function,liver stage associated protein 2 (LSAP2)	1	-2.2	-1.45
PF3D7_1335100	merozoite surface protein 7 (MSP7)	1	-1.57	-0.82
PF3D7_0309600	60S acidic ribosomal protein P2 (PfP2)	1	-0.63	0.11
PF3D7_1241900	Tetratricopeptide repeat protein, putative	1	-0.9	-0.16
PF3D7_0705700	40S ribosomal protein S29, putative	1	-0.66	0.08
PF3D7_1353200	membrane associated histidine-rich protein (MAHRP2)	1	-2.02	-1.29
PF3D7_1306400	26S proteasome regulatory subunit, putative	1	-0.59	0.14
PF3D7_1001700	Plasmodium exported protein (PHISTc), unknown function	1	-1.97	-1.25
PF3D7_1037300	ADP/ATP transporter on adenylate translocase	1	-1.57	-0.85
PF3D7_0113300	Plasmodium exported protein (hyp1), unknown function	1	-2.29	-1.57
PF3D7_0800800	Plasmodium exported protein (hyp7), unknown function	1	-1.54	-0.83
PF3D7_0415900	60S ribosomal protein L15, putative	1	-0.83	-0.13
PF3D7_1035200	S-antigen	1	-3.47	-2.77
PF3D7_1130200	60S ribosomal protein P0 (PfP0)	1	-1.21	-0.51
PF3D7_0730800		1	-1.64	-0.94
PF3D7_0827900	protein disulfide isomerase (PDI8)	1	-0.81	-0.11
PF3D7_1407800	plasmepsin IV (PM4)	1	-1.04	-0.34
PF3D7_0400300	rifin (RIF)	1	-0.07	0.62
PF3D7_1404300	secreted ookinete adhesive protein (SOAP)	1	2.41	3.09
PF3D7_1012900	autophagy-related protein 18, putative (ATG18)	1	-1.32	-0.64
PF3D7_0301800	Plasmodium exported protein, unknown function	1	-1.82	-1.15
PF3D7_1240100	early transcribed membrane protein 12 (ETRAMP12)	1	-0.05	0.62
PF3D7_0520900	S-adenosyl-L-homocysteine hydrolase (SAHH)	1	-2.39	-1.72
PF3D7_0901800	Plasmodium exported protein, unknown function	1	-1.33	-0.66
PF3D7_1211400	heat shock protein DNAJ homologue Pfj4 (PfJ4)	1	0.32	0.99
PF3D7_1343100	conserved Plasmodium protein, unknown function	1	-0.36	0.3
PF3D7_0624900	conserved Plasmodium protein, unknown function	1	0.99	1.65
PF3D7_0823200	RNA binding protein, putative	1	-1.02	-0.36
PF3D7_0503400	actin-depolymerizing factor 1 (ADF1)	1	-0.9	-0.25
PF3D7_0719500	conserved membrane protein, unknown function	1	0.88	1.53
PF3D7_1130100	60S ribosomal protein L38e, putative	1	-0.27	0.38
PF3D7_1033200	early transcribed membrane protein 10.2 (ETRAMP10.2)	1	-1.95	-1.3
PF3D7_0412100	mitochondrial ribosomal protein S12 precursor, putative	1	-0.61	0.03
PF3D7_0416800	small GTP-binding protein sar1 (SAR1)	1	-0.14	0.5
PF3D7_0830600	Plasmodium exported protein (PHISTc), unknown function	1	-1.09	-0.45
PF3D7_0830400	conserved Plasmodium protein, unknown function	1	0.01	0.65
PF3D7_1246200	actin I (ACT1)	1	-1.71	-1.07
PF3D7_0806600	kinesin-like protein, putative	1	0.2	0.84
PF3D7_0202200	Plasmodium exported protein, unknown function	1	-2.31	-1.68
PF3D7_1211800	polyubiquitin (PfpUB)	1	0.4	1.03
PF3D7_0522000	conserved Plasmodium protein, unknown function	1	-0.05	0.58
PF3D7_0115600	rifin (RIF)	1	1.24	1.86
PF3D7_0617800	histone H2A (H2A)	1	0.74	1.36
PF3D7_0809400	conserved Plasmodium protein, unknown function	1	-0.43	0.19
PF3D7_0813300	conserved Plasmodium protein, unknown function	1	-1.46	-0.84
PF3D7_0832300	Plasmodium exported protein (PHISTa-like), unknown function	1	-0.62
PF3D7_1252900	Plasmodium exported protein, unknown function	1	-1.55	-0.93
PF3D7_1317400	conserved Plasmodium protein, unknown function	1	-0.79	-0.17
PF3D7_0408200	conserved Plasmodium protein, unknown function	1	-0.46	0.15
PF3D7_1352500	thioredoxin-related protein, putative	1	-0.42	0.19
PF3D7_0923900	RNA binding protein, putative	1	-0.44	0.17
PF3D7_0322800	conserved Plasmodium protein, unknown function	1	2.72	3.33
PF3D7_0424300	erythrocyte binding antigen-165, pseudogene (EBA165)	1	-1.95	-1.35
PF3D7_0921900	conserved Plasmodium protein, unknown function	1	0.82	1.42
PF3D7_1015900	enolase (ENO)	1	-1.42	-0.82
PF3D7_1410400	rhoptry-associated protein 1 (RAP1)	1	-3.43	-2.84
PF3D7_0219200	40S ribosomal protein S30, putative	1	-0.53	0.06
PF3D7_0425900	rifin (RIF)	1	0.41	1
PF3D7_0300200	rifin (RIF)	1	0.01	0.6
PF3D7_0819300	conserved Plasmodium protein, unknown function	1	0.17	0.76
PF3D7_1465900	40S ribosomal protein S3, putative	1	-0.59	0
PF3D7_1426100	basic transcription factor 3b, putative	1	-0.77	-0.19
PF3D7_0402400	Plasmodium exported protein, unknown function (GEXP18)	1	-0.38	0.2
PF3D7_0521000	conserved Plasmodium protein, unknown function	1	-0.64	-0.06
PF3D7_0731500	erythrocyte binding antigen-175 (EBA175)	1	-3.22	-2.64
PF3D7_1106900	conserved Plasmodium protein, unknown function	1	2.77	3.35
PF3D7_1439900	triosephosphate isomerase (TIM)	1	-0.75	-0.17
PF3D7_1308300	40S ribosomal protein S27, putative	1	0.67	1.25
PF3D7_1444200	calmodulin-like protein	1	3.99	4.57
PF3D7_1457800	conserved Plasmodium protein, unknown function	1	1.3	1.88
PF3D7_1112800	conserved Plasmodium protein, unknown function	1	1.07	1.65
PF3D7_1124600	ethanolamine kinase (EK)	1	-0.66	-0.09
PF3D7_0630800	conserved Plasmodium protein, unknown function	1	0.2	0.77
PF3D7_0728800	conserved Plasmodium protein, unknown function	1	0.79	1.36
PF3D7_1408300	conserved Plasmodium protein, unknown function	1	1.9	2.47
PF3D7_1149700	Plasmodium exported protein (PHISTa), unknown function	1	-1.94	-1.37
PF3D7_1332600	apurinic/apyrimidinic endonuclease Apn1, putative (APN1)	1	-0.52	0.04
PF3D7_1365000	conserved Plasmodium protein, unknown function	1	-0.01	0.55
PF3D7_0501500	rhoptry-associated protein 3 (RAP3)	1	-2.74	-2.18
PF3D7_1145700	bin3, bicoid-interacting 3, putative	1	0.33	0.89
PF3D7_1220200	conserved Plasmodium protein, unknown function, pseudogene	1	0.64	1.2
PF3D7_1422700	conserved Plasmodium protein, unknown function	1	-0.54	0.02
PF3D7_1459500	conserved Plasmodium protein, unknown function	1	-1.38	-0.82
PF3D7_0425300	Plasmodium exported protein (PHISTa), unknown function, pseudogene	1	1.48	2.04
PF3D7_0417900	conserved Plasmodium protein, unknown function	1	0.42	0.97
PF3D7_0722000	conserved Plasmodium protein, unknown function	1	0.19	0.74
PF3D7_0731200	Plasmodium exported protein, unknown function	1	-2.41	-1.86
PF3D7_1134000	heat shock protein 70 (Hsp70-3)	1	-1.52	-0.97
PF3D7_0521900	conserved Plasmodium protein, unknown function	1	-0.24	0.31
PF3D7_0701800	rifin (RIF)	1	-1.39	-0.84
PF3D7_1131000	RNA-binding protein s1, putative	1	-1.2	-0.65
PF3D7_0607100	MYND finger protein, putative	1	2.85	3.4
PF3D7_0424000	Plasmodium exported protein (PHISTc), unknown function	1	-2.34	-1.8
PF3D7_0519400	40S ribosomal protein S24, putative	1	-1.75	-1.21
PF3D7_0823500	membrane skeletal protein IMC1-related	1	-0.37	0.17
PF3D7_1317300	conserved Plasmodium protein, unknown function	1	-1.47	-0.93
PF3D7_1401600	Plasmodium exported protein (PHISTb), unknown function	1	-0.52	0.02
PF3D7_0424100	reticulocyte binding protein homologue 5 (RH5)	1	-1.88	-1.34
PF3D7_0501200	parasite-infected erythrocyte surface protein (PIESP2)	1	-2.9	-2.36
PF3D7_1312100	conserved Plasmodium protein, unknown function	1	-0.65	-0.12
PF3D7_1116700	cathepsin C, homolog,dipeptidyl peptidase 1 (DPAP1)	1	-2.45	-1.92
PF3D7_1432700	protein-L-isoaspartate O-methyltransferase beta-aspartate methyltransferase, putative	1	-1.04	-0.51
PF3D7_0505800	small ubiquitin-related modifier, putative (SUMO)	1	0.28	0.81
PF3D7_1020900	ADP-ribosylation factor (ARF1)	1	-0.26	0.27
PF3D7_0726100	Plasmodium exported protein, unknown function	1	-1.09	-0.57
PF3D7_0917900	heat shock protein 70 (HSP70-2)	1	-2.41	-1.89
PF3D7_1251800	conserved Plasmodium protein, unknown function	1	-1.31	-0.79
PF3D7_0530100	SNARE protein, putative (SYN6)	1	-0.21	0.31
PF3D7_1301800	surface-associated interspersed protein 13.1 (SURFIN 13.1), pseudogene (SURF13.1)	1	-0.89	-0.37
PF3D7_1307000	PNAS-3 related protein, putative	1	-0.31	0.21
PF3D7_1351300	conserved Plasmodium membrane protein, unknown function	1	1.25	1.77
PF3D7_1423400	conserved Plasmodium membrane protein, unknown function	1	-0.17	0.35
PF3D7_1425800	conserved Plasmodium protein, unknown function	1	-0.33	0.19
PF3D7_0415400	nonclathrin coat protein zeta2-cop-related protein, putative	1	0.89	1.41
PF3D7_0607000	translation initiation factor IF-2, putative	1	-1.26	-0.74
PF3D7_0618400	conserved Plasmodium membrane protein, unknown function	1	1.12	1.64
PF3D7_0716300	conserved Plasmodium protein, unknown function	1	-1.38	-0.86
PF3D7_1149100		1	-2.24	-1.73
PF3D7_1149400	Plasmodium exported protein, unknown function	1	-3.16	-2.65
PF3D7_0324800	rifin (RIF)	1	1.67	2.18
PF3D7_0602400	elongation factor G (EF-G)	1	-1.36	-0.85
PF3D7_0603200	mitochondrial chaperone BCS1, putative	1	0.13	0.64
PF3D7_0703700	conserved Plasmodium protein, unknown function	1	-0.55	-0.04
PF3D7_0901500	rifin (RIF)	1	1.9	2.41
PF3D7_1249200	conserved Plasmodium protein, unknown function	1	4.27	4.78
PF3D7_1313200	methionyl-tRNA formyltransferase, putative	1	-1.36	-0.85
PF3D7_1315200	conserved Plasmodium protein, unknown function	1	0.26	0.77
PF3D7_0936100	early transcribed membrane protein	1	0.55	1.06
PF3D7_1012200	conserved Plasmodium protein, unknown function	1	-1.62	-1.11
PF3D7_1201100	RESA-like protein with PHIST and DnaJ domains	1	-0.8	-0.29
PF3D7_1215500	conserved Plasmodium protein, unknown function	1	3.41	3.92
PF3D7_0936000	ring-exported protein 2 (REX2)	1	-2.5	-2
PF3D7_1452800	conserved Plasmodium protein, unknown function	1	3.12	3.62
PF3D7_0511600	conserved Plasmodium protein, unknown function	1	-1.29	-0.79
PF3D7_0901600	stevor	1	0.11	0.61
PF3D7_1204900	probable protein, unknown function	1	1.35	1.85
PF3D7_1404800	conserved Plasmodium protein, unknown function	1	-2.5	-2.01
PF3D7_1010300	succinate dehydrogenase subunit 4, putative (SDH4)	1	-0.67	-0.18
PF3D7_1030800	calmodulin, putative	1	1.7	2.19
PF3D7_1465200	conserved Plasmodium protein, unknown function	1	-0.65	-0.16
PF3D7_0822400	conserved Plasmodium protein, unknown function	1	1.96	2.45
PF3D7_1425500	conserved Plasmodium protein, unknown function	1	1.97	2.46
PF3D7_0106900	2-C-methyl-D-erythritol 4-phosphate cytidylyltransferase, putative (IspD)	1	-0.89	-0.41
PF3D7_1028300	nucleolar preribosomal assembly protein, putative	1	-0.5	-0.02
PF3D7_0301900	conserved Plasmodium protein, unknown function	1	1.63	2.11
PF3D7_0324900	erythrocyte membrane protein 1, PfEMP1 (VAR)	1	0.48	0.96
PF3D7_0616100	conserved Plasmodium protein, unknown function	1	-2.9	-2.42
PF3D7_0932200	profilin, putative (PFN)	1	0.12	0.6
PF3D7_1026200	conserved Plasmodium protein, unknown function	1	-0.54	-0.06
PF3D7_1335400	reticulocyte binding protein 2 homologue a (RH2a)	1	-2.02	-1.54
PF3D7_1449200	conserved Plasmodium protein, unknown function	1	-0.82	-0.34
PF3D7_1358200	conserved Plasmodium protein, unknown function	1	-1.13	-0.65
PF3D7_0730300	transcription factor with AP2 domain(s) (AP2-L)	1	-2.68	-2.21
PF3D7_0915900	conserved Plasmodium protein, unknown function	1	-1.05	-0.58
PF3D7_0304300	conserved Plasmodium protein, unknown function	1	-1.01	-0.54
PF3D7_0706400	ribosomal protein, L37e, putative	1	-0.82	-0.35
PF3D7_0800900	Plasmodium exported protein (hyp7), unknown function, pseudogene	1	-2.2	-1.73
PF3D7_1209200	U6 snRNA-associated Sm-like protein LSm7, putative (LSM7)	1	-0.03	0.44
PF3D7_1315000	conserved Plasmodium protein, unknown function	1	0.31	0.78
PF3D7_1447200	conserved Plasmodium protein, unknown function	1	-0.71	-0.24
PF3D7_0507400	conserved Plasmodium protein, unknown function	1	-0.47	0
PF3D7_1409200		1	-1.47	-1
PF3D7_1452500	SNARE protein, putative (BET1)	1	0.86	1.33
PF3D7_1476300	Plasmodium exported protein (PHISTb), unknown function	1	-0.33	0.14
PF3D7_0500800	mature parasite-infected erythrocyte surface antigen,erythrocyte membrane protein 2 (MESA)	1	-2.3	-1.83
PF3D7_0201800	knob associated heat shock protein 40 (KAHsp40)	1	-2.51	-2.05
PF3D7_0507300	conserved Plasmodium protein, unknown function	1	-1.06	-0.6
PF3D7_0424600	Plasmodium exported protein (PHISTb), unknown function	1	-2.24	-1.78
PF3D7_1216900	DNA-binding chaperone, putative	1	-1.33	-0.87
PF3D7_1409500	conserved Plasmodium protein, unknown function	1	-0.5	-0.04
PF3D7_1459300	OPA3-like protein, putative	1	0.18	0.64
PF3D7_0402900	probable protein, unknown function	1	-0.66	-0.2
PF3D7_1027100	small subunit rRNA processing stabilizing factor, putative	1	-0.84	-0.38
PF3D7_1028700	merozoite TRAP-like protein (MTRAP)	1	-1.29	-0.83
PF3D7_1232400	conserved protein, unknown function	1	0.34	0.8
PF3D7_1322400	conserved Plasmodium protein, unknown function	1	0.93	1.39
PF3D7_1342600	myosin A (MyoA)	1	0.03	0.49
PF3D7_0407300	transcription factor, putative	1	2.21	2.66
PF3D7_1104900	calcium/calmodulin-dependent protein kinase, putative	1	-1.14	-0.69
PF3D7_1206000	shewanella-like protein phosphatase 2, putative (SHLP2)	1	0.61	1.06
PF3D7_1434300	Hsp70/Hsp90 organizing protein (HOP)	1	-1.06	-0.61
PF3D7_1444600	conserved Plasmodium protein, unknown function	1	3.4	3.85
PF3D7_0931100	nucleolar protein Nop52, putative	1	-0.43	0.02
PF3D7_1121300	protein kinase, putative (TKL2)	1	-1.39	-0.94
PF3D7_1437900	HSP40, subfamily A, putative	1	-1.54	-1.09
PF3D7_1242400	conserved Plasmodium protein, unknown function	1	1.2	1.65
PF3D7_1312300	mitochondrial ribosomal protein S35 precursor, putative	1	1.28	1.73
PF3D7_1330800	conserved Plasmodium protein, unknown function	1	-1.83	-1.39
PF3D7_1440600	conserved Plasmodium protein, unknown function	1	2.28	2.72
PF3D7_0206900		1	-0.79	-0.35
PF3D7_0413100	erythrocyte membrane protein 1, PfEMP1 (VAR)	1	-1.35	-0.91
PF3D7_0424400	surface-associated interspersed protein 4.2 (SURFIN 4.2) (SURF4.2)	1	-0.05	0.39
PF3D7_1456400	conserved Plasmodium protein, unknown function	1	0.7	1.14
PF3D7_0114300	Plasmodium exported protein, unknown function, pseudogene	1	2.11	2.55
PF3D7_1006200	DNA/RNA-binding protein Alba 3 (ALBA3)	1	0.5	0.94
PF3D7_1016300	glycophorin binding protein (GBP)	1	-3.26	-2.82
PF3D7_1143600	conserved Plasmodium protein, unknown function	1	1.2	1.64
PF3D7_0831400	Plasmodium exported protein, unknown function	1	-2.16	-1.73
PF3D7_0315500	mitochondrial ribosomal protein L29/L47 precursor, putative	1	0.65	1.08
PF3D7_0411400	DEAD box ATP-dependent RNA helicase, putative	1	-0.9	-0.47
PF3D7_0817000	ubiquitin-activating enzyme, putative	1	0.29	0.72
PF3D7_0930300	merozoite surface protein 1 (MSP1)	1	-3.82	-3.39
PF3D7_1139600	conserved Plasmodium protein, unknown function	1	0.88	1.31
PF3D7_1224300	polyadenylate-binding protein, putative (PABP)	1	-3.35	-2.92
PF3D7_1229400	macrophage migration inhibitory factor (MIF)	1	-1.27	-0.84
PF3D7_0200900	stevor, pseudogene	1	0.02	0.45
PF3D7_0405900	apical sushi protein (ASP)	1	-0.73	-0.3
PF3D7_0502100	HCNGP-like protein	1	0.44	0.87
PF3D7_0528700	peptidyl-prolyl cis-trans isomerase (CYP23)	1	-0.66	-0.23
PF3D7_0935900	ring-exported protein 1 (REX1)	1	-1.4	-0.97
PF3D7_1137600	conserved Plasmodium protein, unknown function	1	1.95	2.38
PF3D7_1217000	conserved Plasmodium protein, unknown function	1	0.56	0.99
PF3D7_1431200	conserved Plasmodium protein, unknown function	1	-0.7	-0.27
PF3D7_0809700	RuvB-like protein 1 (RUVB1)	1	3.71	4.14
PF3D7_1136700		1	0.52	0.95
PF3D7_1409300	DNA damage-inducible protein 1, putative (DDI1)	1	0.15	0.58
PF3D7_1352900	conserved Plasmodium protein, unknown function	1	-2.02	-1.6
PF3D7_1435800	GTPase, putative	1	0.35	0.77
PF3D7_0111300	replication factor c protein, putative	1	-0.94	-0.52
PF3D7_0501700	anaphase promoting complex subunit, putative	1	2.1	2.52
PF3D7_0710200	conserved Plasmodium protein, unknown function	1	-1.68	-1.26
PF3D7_1204500	conserved Plasmodium protein, unknown function	1	0.14	0.56
PF3D7_1351900	conserved Plasmodium protein, unknown function	1	-1.04	-0.62
PF3D7_1368800	DNA repair endonuclease, putative	1	-1.17	-0.75
PF3D7_0532300	Plasmodium exported protein (PHISTb), unknown function	1	-3.25	-2.83
PF3D7_1001100		1	-1.77	-1.35
PF3D7_1106400	conserved Plasmodium protein, unknown function	1	1.07	1.49
PF3D7_0529100	conserved Plasmodium protein, unknown function	1	-1.12	-0.71
PF3D7_1136400	conserved Plasmodium protein, unknown function	1	-1.87	-1.46
PF3D7_1221900	conserved Plasmodium membrane protein, unknown function	1	-2.12	-1.71
PF3D7_1475700	tubulin, putative	1	3.33	3.74
PF3D7_0303100	conserved Plasmodium protein, unknown function	1	0.62	1.03
PF3D7_0505400	conserved Plasmodium protein, unknown function	1	-0.86	-0.45
PF3D7_1350300	conserved Plasmodium protein, unknown function	1	-0.43	-0.02
PF3D7_1412200	conserved Plasmodium protein, unknown function	1	1.07	1.48
PF3D7_1418900	DEAD/DEAH box ATP-dependent RNA helicase, putative	1	0.29	0.7
PF3D7_0525600	RNA methyltransferase, putative	1	0.53	0.94
PF3D7_0531000	conserved Plasmodium protein, unknown function	1	1.53	1.94
PF3D7_0919100	DnaJ protein, putative	1	-0.76	-0.35
PF3D7_0928600	conserved Plasmodium protein, unknown function	1	0.01	0.42
PF3D7_1017200	enoyl-CoA hydratase-related protein, putative	1	-0.32	0.09
PF3D7_1018100	conserved Plasmodium protein, unknown function	1	3.65	4.06
PF3D7_1019800	tRNA methyltransferase, putative	1	0.49	0.9
PF3D7_1102500	Plasmodium exported protein (PHISTb), unknown function (GEXP02)	1	-0.26	0.15
PF3D7_1307800	fork head domain protein, putative	1	-0.51	-0.1
PF3D7_1337700	conserved Plasmodium protein, unknown function	1	-0.39	0.02
PF3D7_1369400	conserved Plasmodium protein, unknown function	1	0.75	1.16
PF3D7_1407200	conserved Plasmodium protein, unknown function	1	-0.06	0.35
PF3D7_1413100	conserved Plasmodium protein, unknown function	1	2.81	3.22
PF3D7_1479400	rifin (RIF)	1		0.41
PF3D7_0302300	erythrocyte membrane protein 1 (PfEMP1), pseudogene	1	-1.52	-1.11
PF3D7_1205600	conserved Plasmodium protein, unknown function	1	-0.12	0.29
PF3D7_0104600	conserved Plasmodium protein, unknown function	1	-0.23	0.17
PF3D7_0316600	formate-nitrite transporter, putative	1	-0.81	-0.41
PF3D7_0408700	perforin like protein 1,sporozoite micronemal protein essential for cell traversal (SPECT2)	1	0.97	1.37
PF3D7_1235900	pre-mRNA-splicing factor SYF1, putative (XAB2)	1	0.35	0.75
PF3D7_1337800	calcium-dependent protein kinase 5 (CDPK5)	1	-1.09	-0.69
PF3D7_1461300	40S ribosomal protein S28e, putative	1	0.14	0.54
PF3D7_0620300	conserved Plasmodium protein, unknown function	1	-1.47	-1.07
PF3D7_0806100	conserved Plasmodium protein, unknown function	1	-0.59	-0.19
PF3D7_1016500	Plasmodium exported protein (PHISTc), unknown function	1	-0.05	0.35
PF3D7_1106600	DEAD/DEAH box helicase, putative	1	-1.25	-0.85
PF3D7_1211500	mitochondrial ribosomal protein S18 precursor, putative	1	0.23	0.63
PF3D7_1303400	conserved Plasmodium protein, unknown function	1	-0.94	-0.54
PF3D7_1339300	conserved Plasmodium protein, unknown function	1	-1.19	-0.79
PF3D7_1433900	protein kinase, putative	1	-0.13	0.27
PF3D7_1451100	elongation factor 2	1	-1.63	-1.23
PF3D7_1473300	conserved Plasmodium protein, unknown function	1	2	2.4
PF3D7_1111800	peptidyl-prolyl cis-trans isomerase, putative	1	1.34	1.74
PF3D7_1314700	conserved Plasmodium protein, unknown function	1	0.01	0.41
PF3D7_1469300	small subunit rRNA processing KH domain protein, putative	1	0.2	0.6
PF3D7_1469500	conserved Plasmodium protein, unknown function	1	0.05	0.45
PF3D7_1105600	translocon component PTEX88 (PTEX88)	1	-1.54	-1.15
PF3D7_0108500	conserved Plasmodium protein, unknown function	1	-2.92	-2.53
PF3D7_0220100	DnaJ protein, putative	1	-0.99	-0.6
PF3D7_0318900	conserved protein, unknown function	1	-0.8	-0.41
PF3D7_0621800	nascent polypeptide associated complex alpha chain, putative	1	-0.63	-0.24
PF3D7_1127800	conserved Plasmodium protein, unknown function	1	-0.53	-0.14
PF3D7_1201300	liver stage associated protein 1 (LSAP1)	1	1.13	1.52
PF3D7_1321900	conserved Plasmodium protein, unknown function	1	-1.59	-1.2
PF3D7_1413000	conserved Plasmodium protein, unknown function	1	-0.35	0.04
PF3D7_0404900	6-cysteine protein (P41)	1	-1.51	-1.12
PF3D7_0531200	mitochondrial ribosomal protein S16 precursor, putative	1	1.59	1.98
PF3D7_0617200	conserved Plasmodium protein, unknown function	1	-1.51	-1.12
PF3D7_0833300	erythrocyte membrane protein 1 (PfEMP1), exon2, pseudogene	1	-1.38	-0.99
PF3D7_1353100	Plasmodium exported protein, unknown function	1	-2.33	-1.94
PF3D7_1477600	surface-associated interspersed protein 14.1 (SURFIN 14.1) (SURF14.1)	1	0.06	0.45
PF3D7_1133400	apical membrane antigen 1 (AMA1)	1	-2.31	-1.93
PF3D7_0204300	conserved Plasmodium protein, unknown function	1	-1.14	-0.76
PF3D7_0529900	RING zinc finger protein, putative	1	-0.36	0.02
PF3D7_0816100	flavoprotein, putative	1	0.09	0.47
PF3D7_1023600	conserved Plasmodium protein, unknown function	1	0.96	1.34
PF3D7_1035300	glutamate-rich protein (GLURP)	1	-1.86	-1.48
PF3D7_1105000	histone H4 (H4)	1	1.41	1.79
PF3D7_1109200	pre-mRNA splicing factor, putative	1	0.22	0.6
PF3D7_1212800	iron-sulfur subunit of succinate dehydrogenase	1	0.88	1.26
PF3D7_1250400	conserved Plasmodium protein, unknown function	1	-0.15	0.23
PF3D7_1325500	conserved Plasmodium protein, unknown function	1	-0.54	-0.16
PF3D7_1352300	conserved Plasmodium protein, unknown function	1	0.48	0.86
PF3D7_1435500	conserved Plasmodium protein, unknown function	1	-0.2	0.18
PF3D7_1478800	Plasmodium exported protein, unknown function	1	0.1	0.48
PF3D7_0401600		1	-1.72	-1.34
PF3D7_1016700	Plasmodium exported protein (PHISTc), unknown function	1	-0.12	0.26
PF3D7_1102300	Plasmodium exported protein, unknown function	1	-0.29	0.09
PF3D7_1308700	conserved Plasmodium protein, unknown function	1	-1.69	-1.31
PF3D7_1330200	conserved Plasmodium protein, unknown function	1	-0.13	0.25
PF3D7_0830500	tryptophan/threonine-rich antigen (TryThrA)	1	-2.54	-2.17
PF3D7_0604700	glyoxalase I (GILP)	1	1.13	1.5
PF3D7_0705400	DNA replication licensing factor MCM7, putative (MCM7)	1	1.82	2.19
PF3D7_0824800	conserved Plasmodium membrane protein, unknown function	1	-1.22	-0.85
PF3D7_0903200	Rab GTPase 7 (Rab7)	1	-0.66	-0.29
PF3D7_0930500	diacylglycerol kinase, putative (DGK1)	1	-0.86	-0.49
PF3D7_1002000	Plasmodium exported protein (hyp2), unknown function	1	-0.91	-0.54
PF3D7_1019700	conserved Plasmodium protein, unknown function	1	-0.86	-0.49
PF3D7_1223100	cAMP-dependent protein kinase regulatory subunit (PKAr)	1	-0.06	0.31
PF3D7_1233100	conserved protein, unknown function	1	0.15	0.52
PF3D7_1243400	conserved Plasmodium protein, unknown function	1	0.08	0.45
PF3D7_1362600	conserved Plasmodium protein, unknown function	1	1	1.37
PF3D7_1471800	conserved Plasmodium protein, unknown function	1	2.8	3.17
PF3D7_0417400	conserved Plasmodium protein, unknown function	1	-1.29	-0.92
PF3D7_0828300	conserved Plasmodium protein, unknown function	1	0.07	0.44
PF3D7_1017100	conserved Plasmodium protein, unknown function	1	-1.28	-0.91
PF3D7_1221800	conserved Plasmodium protein, unknown function	1	-0.88	-0.51
PF3D7_1368600	mitochondrial import inner membrane translocase subunit Tim9, putative (TIM9)	1	0.57	0.94
PF3D7_0421500	rifin, pseudogene	1	3.39	3.76
PF3D7_1335500	conserved Plasmodium protein, unknown function	1	4.85	5.21
PF3D7_0220400	DnaJ protein, putative, pseudogene	1	0.71	1.07
PF3D7_0403300	conserved Plasmodium protein, unknown function	1	1.93	2.29
PF3D7_0812500	RNA binding protein, putative	1	-1.76	-1.4
PF3D7_1015100	conserved protein, unknown function	1	0.65	1.01
PF3D7_1220900	heterochromatin protein 1 (HP1)	1	-0.78	-0.42
PF3D7_1407400	conserved Plasmodium protein, unknown function	1	0.76	1.12
PF3D7_1441000	conserved Plasmodium protein, unknown function	1	-0.57	-0.21
PF3D7_0207800	serine repeat antigen 3 (SERA3)	1	-1.69	-1.33
PF3D7_0301600	Plasmodium exported protein (hyp1), unknown function (GEXP21)	1	-0.4	-0.04
PF3D7_0625800	conserved Plasmodium protein, unknown function	1	-0.28	0.08
PF3D7_0827500	apicoplast ribosomal protein L21 precursor, putative	1	1.02	1.38
PF3D7_0907700	subunit of proteaseome activator complex, putative	1	-1	-0.64
PF3D7_1228500	RNA pseudouridylate synthase, putative	1	-0.7	-0.34
PF3D7_1245300	ubiquitin conjugating enzyme E2, putative	1	0.89	1.25
PF3D7_1317800	40S ribosomal protein S15/S19, putative	1	0.23	0.59
PF3D7_1354900	conserved Plasmodium protein, unknown function	1	-1.68	-1.32
PF3D7_1475200	conserved protein, unknown function	1	1.1	1.46
PF3D7_1141500	conserved Plasmodium protein, unknown function	1	3.44	3.8
PF3D7_1244700	conserved Plasmodium protein, unknown function	1	-0.79	-0.44
PF3D7_0107500	lipid/sterol:H symporter	1	-1.61	-1.26
PF3D7_0528300	conserved Plasmodium protein, unknown function	1	0.22	0.57
PF3D7_1105300	conserved Plasmodium protein, unknown function	1	0.19	0.54
PF3D7_1107600	conserved Plasmodium protein, unknown function	1	-0.28	0.07
PF3D7_1327300	conserved Plasmodium protein, unknown function	1	-1.54	-1.19
PF3D7_1338300	elongation factor 1-gamma, putative	1	-1.5	-1.15
PF3D7_1367900	conserved Plasmodium protein, unknown function	1	2.73	3.08
PF3D7_1439300	conserved Plasmodium protein, unknown function	1	-0.98	-0.63
PF3D7_1451000	conserved Plasmodium protein, unknown function	1	-1.02	-0.67
PF3D7_1467200	conserved Plasmodium protein, unknown function	1	-0.03	0.32
PF3D7_0100900	rifin (RIF)	1	-1.66	-1.31
PF3D7_0214600	serine/threonine protein kinase, putative	1	-1.25	-0.9
PF3D7_0419700	apical merozoite protein (Pf34)	1	-0.71	-0.36
PF3D7_0504300	conserved Plasmodium protein, unknown function	1	0.67	1.02
PF3D7_0823600	lipoate-protein ligase (LipB)	1	-0.69	-0.34
PF3D7_1143300	DNA-directed RNA polymerase I, putative	1	-0.58	-0.23
PF3D7_1216500	male development gene 1 (MDV1)	1	0.53	0.88
PF3D7_1400300	rifin (RIF)	1	1.17	1.52
PF3D7_1436300	translocon component PTEX150 (PTEX150)	1	-2.1	-1.75
PF3D7_1372200	histidine-rich protein III (HRPIII)	1	-3.76	-3.41
PF3D7_1448300	conserved Plasmodium protein, unknown function	1	-2.05	-1.7
PF3D7_0707500	conserved Plasmodium protein, unknown function	1	-1.83	-1.49
PF3D7_0410700	GTPase, putative	1	-0.01	0.33
PF3D7_1218700	conserved Plasmodium protein, unknown function	1	1.44	1.78
PF3D7_0102300	Plasmodium exported protein, unknown function	1	-1	-0.66
PF3D7_0207200	iron-sulfur assembly protein, putative	1	0.79	1.13
PF3D7_0423100	clathrin assembly protein, putative	1	0.44	0.78
PF3D7_0704700	phosphopantetheine adenylyltransferase, putative (PPAT)	1	-0.21	0.13
PF3D7_0928800	serine/threonine protein kinase, putative	1	-0.16	0.18
PF3D7_1104400	conserved protein, unknown function	1	-0.29	0.05
PF3D7_1307200	DnaJ protein, putative	1	0.45	0.79
PF3D7_1311900	vacuolar ATP synthase subunit a (vapA)	1	-0.55	-0.21
PF3D7_1334600	MSP7-like protein (MSRP3)	1	-2.03	-1.69
PF3D7_0800100	erythrocyte membrane protein 1, PfEMP1 (VAR)	1	0.53	0.87
PF3D7_1035700	duffy binding-like merozoite surface protein (DBLMSP)	1	-3.07	-2.73
PF3D7_1110600	mitochondrial ribosomal protein L11 precursor, putative	1	2.27	2.61
PF3D7_1435600	conserved Plasmodium protein, unknown function	1	-1.26	-0.92
PF3D7_1237300	conserved Plasmodium protein, unknown function	1	2.5	2.84
PF3D7_1115500	transcription factor with AP2 domain(s), putative (ApiAP2)	1	-0.77	-0.44
PF3D7_0216100	conserved Plasmodium protein, unknown function	1	-0.46	-0.13
PF3D7_0410500	conserved Plasmodium protein, unknown function	1	2.35	2.68
PF3D7_0713300	erythrocyte membrane protein 1 (PfEMP1), pseudogene (VAR)	1	-1.57	-1.24
PF3D7_1223400	phospholipid-transporting ATPase, putative	1	-1.83	-1.5
PF3D7_1348900	conserved Plasmodium protein, unknown function	1	-0.57	-0.24
PF3D7_0102900	aspartate--tRNA ligase	1	-0.18	0.15
PF3D7_0308100	conserved Plasmodium protein, unknown function	1	-1.28	-0.95
PF3D7_0804700	conserved Plasmodium protein, unknown function	1	-0.55	-0.22
PF3D7_0935200	sec-1 family protein	1	-0.39	-0.06
PF3D7_1112900	conserved Plasmodium protein, unknown function	1	3.76	4.09
PF3D7_1140600	conserved Plasmodium protein, unknown function	1	-0.78	-0.45
PF3D7_1146100	conserved Plasmodium protein, unknown function	1	2.38	2.71
PF3D7_1223900	50S ribosomal protein L24, putative	1	0.68	1.01
PF3D7_1308500	conserved Plasmodium protein, unknown function	1	-0.14	0.19
PF3D7_1419000	conserved Plasmodium protein, unknown function	1	-0.95	-0.62
PF3D7_1452100	leucine-rich repeat protein (LRR3)	1	1.49	1.82
PF3D7_0816900	adenylate kinase 2 (AK2)	1	1.59	1.92
PF3D7_0818100	zinc finger protein, putative	1	-1.4	-1.07
PF3D7_0825500	conserved protein, unknown function	1	-0.99	-0.66
PF3D7_0919700	pyridoxal 5'-phosphate dependent enzyme class III, putative	1	-0.61	-0.28
PF3D7_1205100	O-phosphoseryl-tRNA(Sec) selenium transferase, putative (SEPSECS)	1	1.05	1.38
PF3D7_1329600	conserved Plasmodium protein, unknown function	1	-0.02	0.31
PF3D7_0920600	conserved Plasmodium protein, unknown function	1	-0.28	0.04
PF3D7_1137200	conserved Plasmodium protein, unknown function	1	0.69	1.01
PF3D7_1434100	queuine tRNA-ribosyltransferase, putative	1	-0.53	-0.21
PF3D7_0714100	conserved Plasmodium protein, unknown function	1	0.39	0.71
PF3D7_0732400	rifin (RIF)	1	-0.32
PF3D7_0924700	splicing factor 3A subunit 3, putative (SF3A3)	1	0.42	0.74
PF3D7_0930200	leucine-rich repeat protein (LRR8)	1	1.77	2.09
PF3D7_1334700	probable protein, unknown function	1	-1.64	-1.32
PF3D7_1425300	conserved Plasmodium protein, unknown function	1	-0.72	-0.4
PF3D7_1428300	proliferation-associated protein 2g4, putative	1	-1.71	-1.39
PF3D7_1440700	adaptor complexes medium subunit family	1	-1.11	-0.79
PF3D7_0727600	conserved Plasmodium protein, unknown function	1	-0.48	-0.16
PF3D7_0937200	lysophospholipase, putative	1	0.52	0.84
PF3D7_1129600	phosphatidylinositol-4-phosphate-5-kinase, putative	1	0.15	0.47
PF3D7_1408100	plasmepsin III,histo-aspartic protease (HAP)	1	-1.41	-1.09
PF3D7_1470200	conserved Plasmodium protein, unknown function	1	2.19	2.51
PF3D7_0507500	subtilisin-like protease 1 (SUB1)	1	-1.23	-0.91
PF3D7_0518400	cyclin (CYC3)	1	4.42	4.73
PF3D7_0905800	conserved Plasmodium protein, unknown function	1	-2.24	-1.93
PF3D7_1301600	erythrocyte binding antigen-140 (EBA140)	1	-3.56	-3.25
PF3D7_0503300	Ser/Arg-rich splicing factor, putative	1	-1.09	-0.78
PF3D7_0527500	Hsc70-interacting protein (HIP)	1	-1.27	-0.96
PF3D7_0627600	conserved Plasmodium protein, unknown function	1	0.81	1.12
PF3D7_0903900	60S ribosomal protein L32, putative	1	0.61	0.92
PF3D7_0907300	conserved Plasmodium protein, unknown function	1	0.08	0.39
PF3D7_1129400	RNA methyltransferase, putative	1	-1.45	-1.14
PF3D7_1253000	gametocyte erythrocyte cytosolic protein (GECO)	1	-2.79	-2.48
PF3D7_1253100	Plasmodium exported protein (PHISTa), unknown function	1	-1.01	-0.7
PF3D7_1310700	conserved Plasmodium protein, unknown function	1	0.6	0.91
PF3D7_1344100	krox-like protein. putative	1	-0.05	0.26
PF3D7_1347200	nucleoside transporter 1 (NT1)	1	-1.48	-1.17
PF3D7_1445600	RNA binding protein, putative	1	-1.27	-0.96
PF3D7_1457300	conserved Plasmodium protein, unknown function	1	-1.59	-1.28
PF3D7_0106600	conserved Plasmodium protein, unknown function	1	-0.31
PF3D7_0418600	regulator of chromosome condensation, putative	1	-1.34	-1.03
PF3D7_0705200	conserved Plasmodium protein, unknown function	1	-0.59	-0.28
PF3D7_0926700	NAD synthase, putative	1	-0.12	0.19
PF3D7_1150400	erythrocyte membrane protein 1, PfEMP1 (VAR)	1	-0.86	-0.55
PF3D7_1201900	conserved protein, unknown function	1	0.17	0.48
PF3D7_1225600	conserved Plasmodium protein, unknown function	1	-0.7	-0.39
PF3D7_1231100	Rab GTPase 2 (RAB2)	1	-0.34	-0.03
PF3D7_1318700	conserved Plasmodium protein, unknown function	1	-0.85	-0.54
PF3D7_1319600	conserved Plasmodium protein, unknown function	1	-0.23	0.08
PF3D7_1323900	conserved Plasmodium protein, unknown function	1	-0.47	-0.16
PF3D7_1333900	conserved Plasmodium protein, unknown function	1	-0.84	-0.53
PF3D7_0521500	ribosomal large subunit pseudouridylate synthase, putative	1	1.48	1.79
PF3D7_1035500	merozoite surface protein 6 (MSP6)	1	-1.79	-1.48
PF3D7_0323700	U4/U6.U5 tri-snRNP-associated protein 1, putative (SART1)	1	-0.54	-0.24
PF3D7_1026300	conserved Plasmodium protein, unknown function	1	-0.03	0.27
PF3D7_1145900	conserved Plasmodium protein, unknown function	1	3.03	3.33
PF3D7_0113000	glutamic acid-rich protein (GARP)	1	0.19	0.49
PF3D7_0313800	conserved Plasmodium protein, unknown function	1	-0.37	-0.07
PF3D7_0407900	AAA family ATPase, putative	1	-1.2	-0.9
PF3D7_0524300	conserved Plasmodium protein, unknown function	1	0.12	0.42
PF3D7_0831300	Plasmodium exported protein, unknown function (GEXP13)	1	0.38	0.68
PF3D7_1037100	pyruvate kinase 2 (PyKII)	1	-0.45	-0.15
PF3D7_1116800	heat shock protein 101 (HSP101)	1	-1.55	-1.25
PF3D7_1206900	conserved Plasmodium protein, unknown function	1	-0.14	0.16
PF3D7_1306000	conserved Plasmodium protein, unknown function	1	-1.83	-1.53
PF3D7_1326500	conserved Plasmodium protein, unknown function	1	-0.71	-0.41
PF3D7_1403600	selenoprotein (Sel1)	1	-1.14	-0.84
PF3D7_1465300	tRNA 3???-trailer sequence RNase, putative	1	0.14	0.44
PF3D7_0209700	RING zinc finger protein, putative	1	1.33	1.63
PF3D7_0532400	Plasmodium exported protein (PHISTb), unknown function	1	-2.21	-1.91
PF3D7_1129700	conserved Plasmodium protein, unknown function	1	-0.04	0.26
PF3D7_1137900	conserved Plasmodium protein, unknown function	1	2.52	2.82
PF3D7_1142200	conserved Plasmodium protein, unknown function	1	0.85	1.15
PF3D7_1146500	leucine-rich repeat protein (LRR10)	1	3.75	4.05
PF3D7_1237700	conserved Plasmodium membrane protein, unknown function	1	-0.47	-0.17
PF3D7_1343200	tRNA guanosine-2'-O-methyltransferase, putative	1	0.53	0.83
PF3D7_1354500	adenylosuccinate synthetase (adsS)	1	-0.87	-0.57
PF3D7_1419500	conserved Plasmodium protein, unknown function	1	0.5	0.8
PF3D7_0601400	erythrocyte membrane protein 1 (PfEMP1), pseudogene (VAR)	1	-0.77	-0.48
PF3D7_1038800	RESA-like protein with PHIST and DnaJ domains	1	-0.55	-0.26
PF3D7_1445700	conserved Plasmodium protein, unknown function	1	-0.55	-0.26
PF3D7_0109700	conserved protein, unknown function	1	-0.28	0.01
PF3D7_0214400	conserved Plasmodium protein, unknown function	1	-0.87	-0.58
PF3D7_0610800	transketolase (TK)	1	-0.52	-0.23
PF3D7_0706600	conserved Plasmodium protein, unknown function	1	0.38	0.67
PF3D7_0913300	conserved Plasmodium protein, unknown function	1	-0.02	0.27
PF3D7_1113900	mitogen-activated protein kinase 2 (MAP2)	1	4.1	4.39
PF3D7_1251500	DEAD/DEAH box ATP-dependent RNA helicase, putative	1	-0.68	-0.39
PF3D7_1255100	rifin (RIF)	1	-0.14	0.15
PF3D7_1442200	GTP binding protein, putative	1	-0.9	-0.61
PF3D7_1452900	conserved Plasmodium protein, unknown function	1	2.79	3.08
PF3D7_0323500	survival of motor neuron (SMN)-like protein	1	-0.33	-0.04
PF3D7_0606300	conserved Plasmodium protein, unknown function	1	3.41	3.7
PF3D7_0617700	rifin (RIF)	1	0.34	0.63
PF3D7_0810700	conserved Plasmodium protein, unknown function	1	0.36	0.65
PF3D7_0817500	protein kinase c inhibitor-like protein, putative	1	0.64	0.93
PF3D7_0921500	conserved Plasmodium protein, unknown function	1	-0.35	-0.06
PF3D7_1120600	conserved Plasmodium protein, unknown function	1	-0.4	-0.11
PF3D7_1361800	conserved Plasmodium protein, unknown function	1	0.36	0.65
PF3D7_1427900	conserved protein, unknown function	1	-0.35	-0.06
PF3D7_1443100	conserved Plasmodium protein, unknown function	1	-0.99	-0.7
PF3D7_0302600	ABC transporter, (TAP family), putative	1	-1.15	-0.86
PF3D7_0611500	conserved Plasmodium protein, unknown function	1	2.99	3.28
PF3D7_1026400	cell division cycle protein 20 homolog, putative (CDC20)	1	3.03	3.31
PF3D7_1036500	probable protein, unknown function	1	-1.83	-1.55
PF3D7_1251200	coronin	1	-2.81	-2.53
PF3D7_0424500	serine/threonine protein kinase, FIKK family (FIKK4.1)	1	-0.91	-0.63
PF3D7_0606800	probable protein, unknown function	1	-0.88	-0.6
PF3D7_0617100	alpha adaptin-like protein, putative	1	-0.91	-0.63
PF3D7_0718300	cysteine repeat modular protein 2 (CRMP2)	1	0.66	0.94
PF3D7_0824200	conserved Plasmodium protein, unknown function	1	1.34	1.62
PF3D7_0830100	amid MAL8_rRNA cluster	1	1.34	1.62
PF3D7_0831100	surface-associated interspersed protein 8.1 (SURFIN 8.1) (SURF8.1)	1	0.22	0.5
PF3D7_0920500	ADP-ribosylation factor, putative	1	1	1.28
PF3D7_1014800	conserved Plasmodium protein, unknown function	1	1.24	1.52
PF3D7_1137700	conserved Plasmodium protein, unknown function	1	1.66	1.94
PF3D7_1211700	DNA replication licensing factor MCM5, putative (MCM5)	1	1.96	2.24
PF3D7_1369300	conserved Plasmodium protein, unknown function	1	0.8	1.08
PF3D7_1443300	U6 snRNA-associated Sm-like protein LSm5, putative (LSM5)	1	0.29	0.57
PF3D7_1472800	conserved Plasmodium protein, unknown function	1	0.81	1.09
PF3D7_0106400	pre-rRNA-processing protein TSR2, putative	1	0.46	0.74
PF3D7_0208200	RNA binding protein, putative	1	0.23	0.51
PF3D7_0510500	topoisomerase I	1	-0.97	-0.69
PF3D7_0517200	conserved Plasmodium protein, unknown function	1	-0.81	-0.53
PF3D7_0608800	ornithine aminotransferase (OAT)	1	-1.49	-1.21
PF3D7_0614100	conserved Plasmodium protein, unknown function	1	-1.2	-0.92
PF3D7_0616300	conserved Plasmodium protein, unknown function	1	0.05	0.33
PF3D7_0625500	conserved Plasmodium membrane protein, unknown function	1	0.27	0.55
PF3D7_0913600	conserved Plasmodium protein, unknown function	1	-0.71	-0.43
PF3D7_1009700	tubulin-tyrosine ligase, putative	1	-0.95	-0.67
PF3D7_1021200	conserved Plasmodium protein, unknown function	1	1.07	1.35
PF3D7_1124900	60S ribosomal protein L35, putative	1	0.27	0.55
PF3D7_1129200	26S proteasome regulatory subunit, putative	1	-0.35	-0.07
PF3D7_1132200	TCP-1/cpn60 chaperonin family, putative	1	-0.32	-0.04
PF3D7_1202700	conserved Plasmodium protein, unknown function	1	-1.24	-0.96
PF3D7_1327700	regulator of nonsense transcripts 3B, putative (UPF3B)	1	-0.09	0.19
PF3D7_1330100	conserved Plasmodium protein, unknown function	1	-0.61	-0.33
PF3D7_1344200	heat shock protein 110, putative (HSP110)	1	-2.04	-1.76
PF3D7_1363200	bifunctional polynucleotide phosphatase/kinase (PNKP)	1	0.43	0.71
PF3D7_1438000	eukaryotic translation initiation factor eIF2A, putative	1	-1.05	-0.77
PF3D7_1465100	conserved Plasmodium protein, unknown function	1	-0.38	-0.1
PF3D7_1204000	conserved Plasmodium protein, unknown function	1	4.27	4.54
PF3D7_0915200	ribonuclease H2 subunit C, putative	1	2.92	3.19
PF3D7_1011700	DNA repair protein RAD23, putative	1	-0.07	0.2
PF3D7_1035900	probable protein, unknown function (M566)	1	-1.9	-1.63
PF3D7_1112600	DNA helicase, putative	1	1.68	1.95
PF3D7_1246600	pre-mRNA-splicing factor, putative	1	0.25	0.52
PF3D7_1465600	conserved Plasmodium protein, unknown function	1	3.15	3.42
PF3D7_0100600	rifin (RIF)	1	1.71	1.98
PF3D7_0214700	conserved Plasmodium protein, unknown function	1	0.79	1.06
PF3D7_0215800	origin recognition complex subunit 5 (ORC5)	1	1.49	1.76
PF3D7_0314600	conserved Plasmodium protein, unknown function	1	0.56	0.83
PF3D7_0403600	conserved Plasmodium protein, unknown function	1	-0.2	0.07
PF3D7_0423300	conserved Plasmodium protein, unknown function	1	0.24	0.51
PF3D7_0505600	conserved Plasmodium protein, unknown function	1	1.35	1.62
PF3D7_0604800	RAP protein, putative	1	0.47	0.74
PF3D7_0627000	conserved Plasmodium protein, unknown function	1	3.78	4.05
PF3D7_0702200	lysophospholipase, putative	1	0.24	0.51
PF3D7_0714200	conserved Plasmodium protein, unknown function	1	-1.09	-0.82
PF3D7_0805300	conserved Plasmodium protein, unknown function	1	-0.88	-0.61
PF3D7_0810200	ABC1 family, putative (ABCK1)	1	-0.05	0.22
PF3D7_0906300	Maf-like protein, putative	1	0.95	1.22
PF3D7_0926200	conserved Plasmodium protein, unknown function	1	0.45	0.72
PF3D7_1001300	Plasmodium exported protein (PHISTa), unknown function	1	-1.17	-0.9
PF3D7_1002600	conserved Plasmodium protein, unknown function	1	-1.4	-1.13
PF3D7_1112500	conserved Plasmodium protein, unknown function	1	0.74	1.01
PF3D7_1122000	conserved Plasmodium protein, unknown function	1	1.95	2.22
PF3D7_1140200	conserved Plasmodium protein, unknown function	1	-0.66	-0.39
PF3D7_1303300	conserved Plasmodium protein, unknown function	1	-0.01	0.26
PF3D7_1315800	Myb1-related transcription factor (MYB1)	1	1	1.27
PF3D7_1401700	Plasmodium exported protein, unknown function	1	1.29	1.56
PF3D7_1404500	U3 small nucleolar ribonucleoprotein, U3 snoRNP, putative	1	-0.71	-0.44
PF3D7_1423500	conserved Plasmodium protein, unknown function	1	-0.15	0.12
PF3D7_1454000	RNA binding protein, putative	1	-0.12	0.15
PF3D7_0521200	conserved Plasmodium protein, unknown function	1	-0.18	0.09
PF3D7_0521300	conserved Plasmodium protein, unknown function	1	-0.18	0.09
PF3D7_0625300	DNA polymerase 1, putative	1	-0.25	0.02
PF3D7_1113100	protein tyrosine phosphatase (PRL)	1	-0.6	-0.33
PF3D7_1113600	Rpr2, RNAse P, putative	1	-1.15	-0.88
PF3D7_1200200	rifin (RIF)	1	0.33	0.6
PF3D7_1340400	conserved Plasmodium protein, unknown function	1	2.44	2.71
PF3D7_1404700	conserved Plasmodium protein, unknown function	1	-0.47	-0.2
PF3D7_1428600	peptide chain release factor 1, putative	1	0.53	0.8
PF3D7_1458800	conserved Plasmodium protein, unknown function	1	-0.72	-0.45
PF3D7_0103200	nucleoside transporter 4 (NT4)	1	-0.57	-0.31
PF3D7_0205100	conserved Plasmodium protein, unknown function	1	1.55	1.81
PF3D7_0215200	conserved Plasmodium protein, unknown function	1	1.02	1.28
PF3D7_0216900	conserved Plasmodium protein, unknown function	1	1.02	1.28
PF3D7_0802000	glutamate dehydrogenase, putative (GDH3)	1	-1.97	-1.71
PF3D7_0803800	20S proteasome beta subunit	1	0.48	0.74
PF3D7_0916900	conserved Plasmodium protein, unknown function	1	-1.68	-1.42
PF3D7_1029200	conserved Plasmodium protein, unknown function	1	-0.39	-0.13
PF3D7_1113000	conserved Plasmodium protein, unknown function	1	-1.12	-0.86
PF3D7_1329200	conserved Plasmodium protein, unknown function	1	1.49	1.75
PF3D7_1359600	conserved Plasmodium protein, unknown function	1	-2.16	-1.9
PF3D7_0303700	dihydrolipoamide acyltransferase, putative	1	0.61	0.87
PF3D7_0405500	conserved Plasmodium protein, unknown function	1	3.91	4.17
PF3D7_0615200	conserved Plasmodium protein, unknown function	1	1.34	1.6
PF3D7_0732900	rifin (RIF)	1	-0.26
PF3D7_0911900	falstatin (ICP)	1	-0.79	-0.53
PF3D7_0935000	small nuclear ribonucleoprotein (snRNP), putative	1	-0.47	-0.21
PF3D7_1011100	conserved Plasmodium protein, unknown function	1	0.19	0.45
PF3D7_1122200	cupin-like protein, putative	1	-0.05	0.21
PF3D7_1306700	conserved Plasmodium protein, unknown function	1	1.05	1.31
PF3D7_1320300	conserved Plasmodium protein, unknown function	1	-0.48	-0.22
PF3D7_1330300	DnaJ protein, putative	1	1.3	1.56
PF3D7_1367800	secreted ookinete protein, putative (PSOP2)	1	0.2	0.46
PF3D7_1410500	conserved Plasmodium protein, unknown function	1	0.7	0.96
PF3D7_1440100	conserved Plasmodium protein, unknown function	1	-0.31	-0.05
PF3D7_1448700	conserved Plasmodium protein, unknown function	1	0.97	1.23
PF3D7_1477800	acyl-CoA binding protein (ACBP)	1	0.14	0.4
PF3D7_0525000	zinc finger protein, putative	1	-0.18	0.08
PF3D7_0806900	conserved Plasmodium protein, unknown function	1	1.97	2.23
PF3D7_0912000	conserved Plasmodium protein, unknown function	1	-0.6	-0.34
PF3D7_1422600	conserved Plasmodium protein, unknown function	1	1.91	2.17
PF3D7_0205700		1	3.53	3.78
PF3D7_0407000	conserved Plasmodium protein, unknown function	1	1.71	1.96
PF3D7_0704500	serine/threonine protein kinase, putative	1	-0.66	-0.41
PF3D7_0902400	serine/threonine protein kinase, FIKK family (FIKK9.5)	1	-1.4	-1.15
PF3D7_0918000	secreted acid phosphatase (GAP50)	1	-0.73	-0.48
PF3D7_1143400	translation initiation factor eIF-1A, putative	1	0.29	0.54
PF3D7_1363800	conserved Plasmodium membrane protein, unknown function	1	2.77	3.02
PF3D7_1469100	conserved Plasmodium protein, unknown function	1	1.65	1.9
PF3D7_0106000	conserved Plasmodium protein, unknown function	1	-0.28	-0.03
PF3D7_0615400	ribonuclease, putative	1	-0.31	-0.06
PF3D7_0619800	conserved Plasmodium membrane protein, unknown function	1	-0.84	-0.59
PF3D7_0619900	splicing factor 3A subunit 2, putative (SF3A2)	1	0.65	0.9
PF3D7_1003000	conserved Plasmodium protein, unknown function	1	0.1	0.35
PF3D7_1203500	Sua5/YciO/YrdC family protein, putative	1	0.79	1.04
PF3D7_1206500	Tat binding protein 1(TBP-1)-interacting protein, putative	1	-0.74	-0.49
PF3D7_1221500	conserved Plasmodium protein, unknown function	1	-1.28	-1.03
PF3D7_1238900	protein kinase 2 (PK2)	1	-1.71	-1.46
PF3D7_1305400	AAR2 protein, putative	1	1.26	1.51
PF3D7_1336200	conserved Plasmodium protein, unknown function	1	-0.23	0.02
PF3D7_1354300	large subunit rRNA methyltransferase, putative	1	-1.3	-1.05
PF3D7_1402400	U1 small nuclear ribonucleoprotein C, putative	1	0.54	0.79
PF3D7_1411800	conserved Plasmodium protein, unknown function	1	0	0.25
PF3D7_1440300	delta-aminolevulinic acid dehydratase (ALAD)	1	-0.01	0.24
PF3D7_0403500	ubiquitin specific protease, putative	1	1.35	1.6
PF3D7_0936300	ring-exported protein 3 (REX3)	1	-1.23	-0.98
PF3D7_1247100	conserved Plasmodium protein, unknown function	1	0.91	1.16
PF3D7_1355100	DNA replication licensing factor MCM6 (MCM6)	1	1.43	1.68
PF3D7_0610400	histone H3 (H3)	1	3.34	3.59
PF3D7_1010400	conserved Plasmodium protein, unknown function	1	3.5	3.74
PF3D7_1241300	conserved Plasmodium protein, unknown function	1	2.07	2.31
PF3D7_1339000	probable protein, unknown function	1	4.45	4.69
PF3D7_1440500	allantoicase, putative	1	2.26	2.5
PF3D7_0501100		1	-0.96	-0.72
PF3D7_0602200	MYND finger protein, putative	1	0.26	0.5
PF3D7_0707400	AAA family ATPase, putative	1	-0.55	-0.31
PF3D7_0714600	conserved Plasmodium protein, unknown function	1	-0.83	-0.59
PF3D7_0910000	SET domain protein, putative (SET4)	1	0.24	0.48
PF3D7_1359100	riboflavin kinase / FAD synthase family protein, putative	1	-0.8	-0.56
PF3D7_1369500	conserved Plasmodium protein, unknown function	1	0.13	0.37
PF3D7_1373500	erythrocyte membrane protein 1, PfEMP1 (VAR)	1	-0.83	-0.59
PF3D7_1419700	conserved Plasmodium protein, unknown function	1	-0.92	-0.68
PF3D7_1441700	metalloprotease, putative	1	2.64	2.88
PF3D7_0104300	ubiquitin carboxyl-terminal hydrolase 1, putative (UBP1)	1	-1.06	-0.82
PF3D7_0114200	Plasmodium exported protein (hyp4), unknown function	1	-0.24
PF3D7_0220800	cytoadherence linked asexual protein 2 (CLAG2)	1	-3.07	-2.83
PF3D7_0530500	conserved Plasmodium membrane protein, unknown function	1	1.51	1.75
PF3D7_0530700	conserved Plasmodium protein, unknown function	1	0.72	0.96
PF3D7_0531500	just upstream of MAL5_rRNA cluster	1	-0.62	-0.38
PF3D7_0621500	conserved Plasmodium protein, unknown function	1	1.25	1.49
PF3D7_0818000	conserved protein, unknown function	1	1	1.24
PF3D7_0818200	14-3-3 protein (14-3-3I)	1	-1.49	-1.25
PF3D7_0933400	conserved Plasmodium protein, unknown function	1	1.07	1.31
PF3D7_1036700	phosducin-like protein, putative (PhLP2)	1	1.39	1.63
PF3D7_1105100	histone H2B (H2B)	1	-1.51	-1.27
PF3D7_1124200	conserved Plasmodium protein, unknown function	1	1.26	1.5
PF3D7_1247900	nucleolar rRNA processing protein, putative	1	0.57	0.81
PF3D7_1333700	histone H3 variant (CenH3)	1	2.52	2.76
PF3D7_1340800	mitochondrial pyruvate carrier protein 1, putative (MPC1)	1	1.84	2.08
PF3D7_1441100	conserved Plasmodium protein, unknown function	1	-1.18	-0.94
PF3D7_1449300	transcription factor IIIb subunit, putative	1	-0.62	-0.38
PF3D7_0425100	Plasmodium exported protein (hyp6), unknown function	1	-0.58	-0.34
PF3D7_0628900	RAP protein, putative	1	-0.58	-0.34
PF3D7_1111200	conserved Plasmodium protein, unknown function	1	-0.6	-0.36
PF3D7_1401900	conserved Plasmodium protein, unknown function	1	2.56	2.8
PF3D7_1415000	uracil-DNA glycosylase, putative	1	0.92	1.16
PF3D7_1476500	probable protein, unknown function	1	2.08	2.32
PF3D7_0731100	Plasmodium exported protein (PHISTc), unknown function (GEXP11)	1	-2.05	-1.81
PF3D7_0312900	hypothetical protein	1	1.92	2.15
PF3D7_0722500	cell cycle control protein cwf15, putative	1	0.29	0.52
PF3D7_1007600	conserved Plasmodium protein, unknown function	1	-0.79	-0.56
PF3D7_1205800	high mobility group protein B3, putative (HMGB3)	1	-1.78	-1.55
PF3D7_1230800	conserved Plasmodium protein, unknown function	1	-1.48	-1.25
PF3D7_1366200	conserved Plasmodium protein, unknown function	1	1.93	2.16
PF3D7_0507800	conserved Plasmodium protein, unknown function	1	-1.34	-1.11
PF3D7_0613900	myosin E, putative (myoE)	1	-2	-1.77
PF3D7_0707300	rhoptry-associated membrane antigen (RAMA)	1	-1.77	-1.54
PF3D7_0716100	large ribosomal subunit assembling factor, putative	1	-0.68	-0.45
PF3D7_0812700	RNA-binding protein (U1 snRNP-like), putative	1	1.21	1.44
PF3D7_0827200	conserved Plasmodium protein, unknown function	1	-0.05	0.18
PF3D7_0914400	conserved Plasmodium protein, unknown function	1	3.47	3.7
PF3D7_0917400	conserved Plasmodium protein, unknown function	1	-1.31	-1.08
PF3D7_1003300	N-acetyltransferase, putative	1	0.19	0.42
PF3D7_1005000	methionine--tRNA ligase, putative	1	1.02	1.25
PF3D7_1015400	conserved Plasmodium protein, unknown function	1	-1.04	-0.81
PF3D7_1106800	protein kinase, putative	1	0.54	0.77
PF3D7_1111100	replication factor C subunit 5, putative (RFC5)	1	0.86	1.09
PF3D7_1120700	conserved Plasmodium protein, unknown function	1	-0.99	-0.76
PF3D7_1141000	conserved Plasmodium protein, unknown function	1	0.24	0.47
PF3D7_1145200	serine/threonine protein kinase, putative	1	-1.45	-1.22
PF3D7_1231000	conserved Plasmodium protein, unknown function	1	0.23	0.46
PF3D7_1249700	conserved Plasmodium protein, unknown function	1	-1.35	-1.12
PF3D7_1320200	TBC domain protein, putative	1	1.11	1.34
PF3D7_1419100	ATP-dependent RNA helicase, putative	1	-1.18	-0.95
PF3D7_1430700	NADP-specific glutamate dehydrogenase (GDH2)	1	0.95	1.18
PF3D7_1431300	large ribosomal subunit associated GTPase, putative	1	0.24	0.47
PF3D7_1434200	calmodulin (CAM)	1	0.22	0.45
PF3D7_1464100	conserved Plasmodium protein, unknown function	1	-0.89	-0.66
PF3D7_1464300	conserved Plasmodium protein, unknown function	1	0.61	0.84
PFC10_API0010:rRNA	apicoplast rRNA	1	0.07	0.3
PF3D7_0107000	centrin-1 (CEN1)	1	2.14	2.37
PF3D7_0206300	conserved Plasmodium protein, unknown function, pseudogene	1	-1	-0.77
PF3D7_0406200	sexual stage-specific protein precursor (Pfs16)	1	2.31	2.54
PF3D7_0418100	conserved Plasmodium protein, unknown function	1	-0.6	-0.37
PF3D7_0813500	conserved Plasmodium protein, unknown function	1	0.2	0.43
PF3D7_0929200	RNA binding protein, putative	1	-0.13	0.1
PF3D7_0934700	UBX domain, putative	1	-1.14	-0.91
PF3D7_1022600	kelch protein, putative	1	-0.87	-0.64
PF3D7_1032000	mitochondrial preribosomal assembly protein rimM precursor, putative	1	1.59	1.82
PF3D7_1134900	conserved Plasmodium protein, unknown function	1	1.56	1.79
PF3D7_1316600	choline-phosphate cytidylyltransferase (CCT)	1	-0.87	-0.64
PF3D7_1343300	conserved Plasmodium protein, unknown function	1	-0.69	-0.46
PF3D7_1359400	rRNA associated RNA binding protein, putative	1	-1	-0.77
PF3D7_1365400	ubiquitin-activating enzyme (Uba2)	1	0.36	0.59
PF3D7_1406200	conserved Plasmodium protein, unknown function	1	-1.15	-0.92
PF3D7_0322400	regulator of initiation factor 2 (eIF2)	1	-0.3	-0.08
PF3D7_0409100	U4/U6 small nuclear ribonucleoprotein PRP31, putative (PRPF31)	1	-0.46	-0.24
PF3D7_0512500	conserved Plasmodium protein, unknown function	1	-0.07	0.15
PF3D7_0712500	rifin, pseudogene (RIF)	1	1.15	1.37
PF3D7_0720100	small subunit rRNA processing protein, putative	1	1.61	1.83
PF3D7_0903400	DEAD/DEAH box helicase, putative	1	-1.37	-1.15
PF3D7_0913100	conserved Plasmodium protein, unknown function	1	-1.12	-0.9
PF3D7_1012100	conserved Plasmodium protein, unknown function	1	0.7	0.92
PF3D7_1021500	RNA helicase, putative	1	-0.15	0.07
PF3D7_1137800	conserved Plasmodium protein, unknown function	1	3.57	3.79
PF3D7_1211900	non-SERCA-type Ca2 -transporting P-ATPase	1	-1.03	-0.81
PF3D7_1213000	putative ncRNA	1	-1.11	-0.89
PF3D7_1217300	GTP binding protein, putative	1	-0.55	-0.33
PF3D7_1237500	conserved Plasmodium protein, unknown function	1	-1.48	-1.26
PF3D7_1421800	conserved Plasmodium protein, unknown function	1	1.56	1.78
PF3D7_0322500	iron-sulfur cluster assembly accessory protein, putative	1	0.51	0.73
PF3D7_0414700	GTP binding protein, putative	1	-0.5	-0.28
PF3D7_0420400	ribosome recycling factor, putative	1	1.5	1.72
PF3D7_0423800	cysteine-rich protective antigen (CyRPA)	1	-0.86	-0.64
PF3D7_0506300	conserved Plasmodium protein, unknown function	1	0.18	0.4
PF3D7_0527200	ubiquitin carboxyl-terminal hydrolase, putative	1	-1.04	-0.82
PF3D7_0618700	transport protein particle (TRAPP) component, putative	1	1.21	1.43
PF3D7_0703200	conserved Plasmodium protein, unknown function	1	-0.47	-0.25
PF3D7_0712400	erythrocyte membrane protein 1, PfEMP1 (VAR)	1	0.56	0.78
PF3D7_0819700	conserved Plasmodium protein, unknown function	1	0.16	0.38
PF3D7_0914900	BSD domain, putative	1	0	0.22
PF3D7_0917000	conserved Plasmodium protein, unknown function	1	-0.73	-0.51
PF3D7_0928100	conserved Plasmodium protein, unknown function	1	-0.18	0.04
PF3D7_1015300	methionine aminopeptidase 1b, putative (MetAP1b)	1	-0.89	-0.67
PF3D7_1034600	conserved Plasmodium protein, unknown function	1	0.09	0.31
PF3D7_1106500	conserved Plasmodium protein, unknown function	1	-1.27	-1.05
PF3D7_1116100	serine esterase, putative	1	-1.53	-1.31
PF3D7_1133700	conserved Plasmodium protein, unknown function	1	-0.81	-0.59
PF3D7_1203100	conserved Plasmodium protein, unknown function	1	1.04	1.26
PF3D7_1220400	debranching enzyme-associated ribonuclease, putative (DRN1)	1	0.43	0.65
PF3D7_1237800	ubiquitin-like protein, putative	1	0.99	1.21
PF3D7_1301400	Plasmodium exported protein (hyp12), unknown function	1	-0.48	-0.26
PF3D7_1322600	conserved Plasmodium protein, unknown function	1	0.02	0.24
PF3D7_1337400	conserved Plasmodium protein, unknown function	1	-0.86	-0.64
PF3D7_1354100	conserved Plasmodium protein, unknown function	1	0.28	0.5
PF3D7_1366700	conserved Plasmodium protein, unknown function	1	0.54	0.76
PF3D7_1437200	ribonucleoside-diphosphate reductase, large subunit, putative	1	0.54	0.76
PF3D7_1441500	conserved Plasmodium protein, unknown function	1	1.18	1.4
PF3D7_1449600	conserved Plasmodium protein, unknown function	1	0.34	0.56
PF3D7_1457100	conserved Plasmodium protein, unknown function	1	0.28	0.5
PF3D7_0304400	60S ribosomal protein L44, putative	1	-1.25	-1.03
PF3D7_0423000	conserved Plasmodium protein, unknown function	1	1.57	1.79
PF3D7_1212200	conserved Plasmodium protein, unknown function	1	-0.33	-0.11
PF3D7_1220500	ribosome biogenesis protein TSR3, putative (TSR3)	1	1.03	1.25
PF3D7_1244800	cytoplasmic translation machinery associated protein, putative	1	-0.97	-0.75
PF3D7_1460900		1	2.85	3.07
PF3D7_1461700	conserved Plasmodium protein, unknown function	1	3.08	3.3
PF3D7_0812000	conserved Plasmodium protein, unknown function	1	1.63	1.84
PF3D7_0103900	parasite-infected erythrocyte surface protein (PIEPS15)	1	-0.05	0.16
PF3D7_0213400	protein kinase 7 (PK7)	1	1.6	1.81
PF3D7_0308600	pre-mRNA-processing factor 19, putative (PRPF19)	1	-0.92	-0.71
PF3D7_0317600	40S ribosomal protein S11, putative	1	0.85	1.06
PF3D7_0317900	conserved Plasmodium protein, unknown function	1	-1.87	-1.66
PF3D7_0524900	tRNA-YW synthesizing protein, putative	1	-0.14	0.07
PF3D7_0730100	tRNA pseudouridine synthase D, putative	1	0.18	0.39
PF3D7_0801500	conserved Plasmodium protein, unknown function	1	0.41	0.62
PF3D7_1001800	Plasmodium exported protein (PHISTc), unknown function	1	-1.09	-0.88
PF3D7_1017900	26s proteasome regulatory subunit p55, putative	1	-0.64	-0.43
PF3D7_1033100	S-adenosylmethionine decarboxylase/ornithine decarboxylase (AdoMetDC/ODC)	1	-2.16	-1.95
PF3D7_1207700	blood stage antigen 41-3 precursor	1	2.35	2.56
PF3D7_1225500	small subunit rRNA processing factor, putative	1	-0.53	-0.32
PF3D7_1235400	tetQ family GTPase, putative	1	-0.23	-0.02
PF3D7_1238600	sphingomyelin phosphodiesterase, putative	1	-0.52	-0.31
PF3D7_1305200	transcription factor with AP2 domain(s) (ApiAP2)	1	2.87	3.08
PF3D7_1311400	clathrin-adaptor medium chain, putative	1	-0.62	-0.41
PF3D7_1314200	telomerase reverse transcriptase, putative (TERT)	1	-0.2	0.01
PF3D7_1315100	serine/threonine protein kinase (PK9)	1	4.33	4.54
PF3D7_1345100	thioredoxin 2 (TRX2)	1	1.1	1.31
PF3D7_1356400	phosphatase 2A regulatory subunit-related protein, putative	1	1.27	1.48
PF3D7_1364100	cysteine-rich surface protein (Pf92)	1	0.29	0.5
PF3D7_1426300	dynein-associated protein, putative	1	2.41	2.62
PF3D7_1450600	conserved Plasmodium protein, unknown function	1	-0.01	0.2
PF3D7_1457700	large ribosomal subunit nuclear export factor, putative	1	-1.82	-1.61
PF3D7_0208400	conserved Plasmodium protein, unknown function	1	-0.59	-0.38
PF3D7_0301500	Plasmodium exported protein, unknown function	1	0.98	1.19
PF3D7_0401200	rifin (RIF)	1	-1.32	-1.11
PF3D7_0407700	conserved Plasmodium protein, unknown function	1	-0.7	-0.49
PF3D7_0424700	serine/threonine protein kinase, FIKK family (FIKK4.2)	1	-1.68	-1.47
PF3D7_0607800	GTP-binding protein, putative	1	1.19	1.4
PF3D7_0629200	DnaJ protein, putative	1	-0.78	-0.57
PF3D7_0712300	erythrocyte membrane protein 1, PfEMP1 (VAR)	1	0.23	0.44
PF3D7_0722200	rhoptry-associated leucine zipper-like protein 1 (RALP1)	1	-2.02	-1.81
PF3D7_0811200	conserved protein, unknown function	1	-0.95	-0.74
PF3D7_0820100	conserved Plasmodium protein, unknown function	1	1.07	1.28
PF3D7_0829100	conserved protein, unknown function	1	1.21	1.42
PF3D7_0915500	conserved Plasmodium protein, unknown function	1	0.38	0.59
PF3D7_0930400		1	-0.86	-0.65
PF3D7_0935100	conserved protein, unknown function	1	1	1.21
PF3D7_1013400	conserved Plasmodium protein, unknown function	1	-0.44	-0.23
PF3D7_1035000	U2 snRNA/tRNA pseudouridine synthase, putative	1	-0.29	-0.08
PF3D7_1038600	Plasmodium exported protein, unknown function	1	0.61	0.82
PF3D7_1105500	centrin-4 (CEN4)	1	1.11	1.32
PF3D7_1212900	bromodomain protein, putative	1	-2.4	-2.19
PF3D7_1243700	ubiquitin conjugating enzyme E2, putative	1	-1.22	-1.01
PF3D7_1324200	micro-fibrillar-associated protein, putative	1	0.17	0.38
PF3D7_1336000	conserved Plasmodium protein, unknown function	1	0.38	0.59
PF3D7_1349400	cytidine and deoxycytidylate deaminase, putative	1	0.07	0.28
PF3D7_1351100	conserved Plasmodium protein, unknown function	1	-0.67	-0.46
PF3D7_1355500	serine/threonine protein phosphatase (PP5)	1	-0.02	0.19
PF3D7_1362800	conserved Plasmodium protein, unknown function	1	0.55	0.76
PF3D7_1410900	ribosome maturation protein SBDS, putative	1	-0.43	-0.22
PF3D7_1415900	conserved Plasmodium protein, unknown function	1	1.5	1.71
PF3D7_1417800	DNA replication licensing factor MCM2 (MCM2)	1	1.31	1.52
PF3D7_1455100	protein phosphatase, putative	1	1.12	1.33
PF3D7_1468200	conserved protein, unknown function	1	1.02	1.23
PF3D7_0725000	exonuclease I, putative	1	-1.26	-1.05
PF3D7_0810100	apicoplast ribosomal protein L33 precursor, putative	1	2.15	2.36
PF3D7_1210000	mitochondrial ribosomal protein L1-2 precursor, putative	1	-0.24	-0.03
PF3D7_1334500	conserved Plasmodium protein, unknown function	1	-1.29	-1.08
PF3D7_0222100	Pfmc-2TM Maurer's cleft two transmembrane protein (MC-2TM)	1	-1.03	-0.83
PF3D7_1023700	conserved Plasmodium protein, unknown function	1	2.61	2.81
PF3D7_1306200	conserved Plasmodium protein, unknown function	1	-0.03	0.17
PF3D7_0109600	cold-shock protein, putative	1	2.67	2.87
PF3D7_0114500	Plasmodium exported protein (hyp10), unknown function	1	-0.17	0.03
PF3D7_0210200	conserved Plasmodium protein, unknown function	1	-0.62	-0.42
PF3D7_0214300	conserved Plasmodium protein, unknown function	1	0.17	0.37
PF3D7_0217800	40S ribosomal protein S26e, putative	1	1.68	1.88
PF3D7_0301700	Plasmodium exported protein, unknown function	1	-1.8	-1.6
PF3D7_0403400	conserved Plasmodium protein, unknown function	1	-0.74	-0.54
PF3D7_0417100	mRNA-binding protein PUF2 (PUF2)	1	3.19	3.39
PF3D7_0417600	conserved Plasmodium protein, unknown function	1	1	1.2
PF3D7_0520100	protein phosphatase, putative	1	0.26	0.46
PF3D7_0521100	conserved Plasmodium protein, unknown function	1	2.53	2.73
PF3D7_0522100	conserved Plasmodium protein, unknown function	1	-0.63	-0.43
PF3D7_0619300	conserved Plasmodium protein, unknown function	1	-0.54	-0.34
PF3D7_0716200	conserved Plasmodium protein, unknown function	1	0.09	0.29
PF3D7_0722600	nucleolar rRNA processing protein, putative	1	-0.49	-0.29
PF3D7_0902600	serine/threonine protein kinase, FIKK family (FIKK9.7)	1	1.49	1.69
PF3D7_0908600	ribosomal RNA methyltransferase, putative	1	0.84	1.04
PF3D7_0917500	conserved Plasmodium protein, unknown function	1	0.44	0.64
PF3D7_0933700	conserved Plasmodium protein, unknown function	1	2.21	2.41
PF3D7_1009500	metallopeptidase, putative	1	2.01	2.21
PF3D7_1012600	GMP synthetase (GMPS)	1	-0.74	-0.54
PF3D7_1023200	orotidine monophosphate decarboxylase (OMPDC)	1	1	1.2
PF3D7_1033600	myb2 transcription factor, putative (Myb2)	1	-1.05	-0.85
PF3D7_1124300	conserved Plasmodium protein, unknown function	1	-0.81	-0.61
PF3D7_1127700	conserved Plasmodium protein, unknown function	1	3.58	3.78
PF3D7_1128600	CCR4-NOT transcription complex subunit 2, putative (NOT2)	1	0.91	1.11
PF3D7_1139200	conserved Plasmodium protein, unknown function	1	1.89	2.09
PF3D7_1210400	general transcription factor 3C polypeptide 5, putative	1	-0.11	0.09
PF3D7_1240000	3-hydroxyisobutyryl-coenzyme A hydrolase, putative	1	1.61	1.81
PF3D7_1325300	conserved Plasmodium protein, unknown function	1	2.88	3.08
PF3D7_1352100	ABC transporter, (heavy metal transporter family), putative	1	-0.3	-0.1
PF3D7_1412100	conserved Plasmodium protein, unknown function	1	-0.81	-0.61
PF3D7_1413200	conserved Plasmodium protein, unknown function	1	-0.19	0.01
PF3D7_1440000	conserved Plasmodium protein, unknown function	1	-0.74	-0.54
PF3D7_1442700	conserved Plasmodium protein, unknown function	1	-0.98	-0.78
PF3D7_1464600	phosphatase, putative	1	-1.8	-1.6
PF3D7_1475800	conserved Plasmodium protein, unknown function	1	0.33	0.53
PF3D7_0105300	cyclase-associated protein, putative (CAP)	1	0.36	0.56
PF3D7_0113400	Plasmodium exported protein, unknown function	1	0.23	0.43
PF3D7_0217500	calcium-dependent protein kinase 1 (CDPK1)	1	0.67	0.87
PF3D7_0404100	transcription factor with AP2 domain(s), putative (ApiAP2)	1	-0.59	-0.39
PF3D7_0618200	conserved Plasmodium protein, unknown function	1	0.28	0.48
PF3D7_0703800	conserved Plasmodium protein, unknown function	1	0.38	0.58
PF3D7_0816200	vacuolar protein-sorting protein VPS2, putative	1	0.46	0.66
PF3D7_0914100	conserved Plasmodium protein, unknown function	1	0.46	0.66
PF3D7_0926600	conserved Plasmodium membrane protein, unknown function	1	1.3	1.5
PF3D7_0933500	gamma-tubulin complex component, putative	1	-0.95	-0.75
PF3D7_1008600	zinc finger C-x8-C-x5-C-x3-H type, putative	1	0.74	0.94
PF3D7_1034300	conserved Plasmodium protein, unknown function	1	1.22	1.42
PF3D7_1130500	conserved Plasmodium protein, unknown function	1	0.23	0.43
PF3D7_1208200	cysteine repeat modular protein 3 (CRMP3)	1	0.36	0.56
PF3D7_1312700	probable protein, unknown function	1	0.53	0.73
PF3D7_1335800	conserved Plasmodium protein, unknown function	1	-0.56	-0.36
PF3D7_1339700	conserved Plasmodium protein, unknown function	1	-1.39	-1.19
PF3D7_1345800	conserved Plasmodium protein, unknown function	1	0.52	0.72
PF3D7_1359200	high mobility group protein B4, putative (HMGB4)	1	1.2	1.4
PF3D7_1408500	conserved Plasmodium protein, unknown function	1	-0.58	-0.38
PF3D7_1412800	N-myristoyltransferase (NMT)	1	0.21	0.41
PF3D7_1436600	cGMP-dependent protein kinase (PKG)	1	0.06	0.26
PF3D7_1443400	conserved Plasmodium protein, unknown function	1	-0.95	-0.75
PF3D7_1473000	conserved Plasmodium protein, unknown function	1	2.68	2.88
PF3D7_1475900	conserved Plasmodium protein, unknown function	1	0.96	1.16
PF3D7_0906400	dynein light intermediate chain 2, cytosolic	1	1.09	1.29
PF3D7_1125100	vacuolar membrane protein-related, putative	1	1.84	2.04
PF3D7_1476100	early transcribed membrane protein 14.2 (ETRAMP14.2)	1	2.06	2.26
PF3D7_0209800	ATP-dependent RNA helicase UAP56 (UAP56)	1	-1.35	-1.16
PF3D7_0218700	pre-mRNA-processing protein 45, putative (PRP45)	1	-0.28	-0.09
PF3D7_0307500	conserved Plasmodium protein, unknown function	1	0.88	1.07
PF3D7_0408400	conserved Plasmodium protein, unknown function	1	1.89	2.08
PF3D7_0527000	DNA replication licensing factor MCM3, putative (MCM3)	1	1.15	1.34
PF3D7_0531300	conserved Plasmodium protein, unknown function	1	-0.92	-0.73
PF3D7_0610200	conserved Plasmodium protein, unknown function	1	-0.28	-0.09
PF3D7_0808000	conserved Plasmodium protein, unknown function	1	0.08	0.27
PF3D7_0824300	GTP binding protein, putative	1	-0.03	0.16
PF3D7_0825900	conserved Plasmodium protein, unknown function	1	0.18	0.37
PF3D7_0910200	conserved Plasmodium protein, unknown function	1	-1.48	-1.29
PF3D7_1001600	alpha/beta hydrolase, putative	1	-3.06	-2.87
PF3D7_1134600	zinc finger protein, putative	1	-1.61	-1.42
PF3D7_1138600	beta-catenin-like protein 1, putative	1	0.58	0.77
PF3D7_1227900	RNA pseudouridylate synthase, putative	1	0.73	0.92
PF3D7_1230900	atypical protein kinase, RIO family, putative	1	-0.75	-0.56
PF3D7_1349600	conserved Plasmodium protein, unknown function	1	-0.37	-0.18
PF3D7_1400400	rifin (RIF)	1	1.99	2.18
PF3D7_1462400	conserved Plasmodium protein, unknown function	1	-1.9	-1.71
PF3D7_1472200	histone deacetylase, putative	1	-1.12	-0.93
PF3D7_0104200	conserved Plasmodium protein, unknown function	1	-1.78	-1.59
PF3D7_0309900	conserved Plasmodium protein, unknown function	1	-0.17	0.02
PF3D7_0319600	elongation factor 1 (EF-1), putative	1	-0.31	-0.12
PF3D7_0509600	asparagine-tRNA ligase, putative	1	0.67	0.86
PF3D7_0510000	conserved Plasmodium protein, unknown function	1	0.69	0.88
PF3D7_0602900	conserved Plasmodium protein, unknown function	1	0.68	0.87
PF3D7_0608900	conserved Plasmodium protein, unknown function	1	-0.89	-0.7
PF3D7_0616900	conserved Plasmodium protein, unknown function	1	-0.62	-0.43
PF3D7_0626300	3-oxoacyl-acyl-carrier protein synthase I/II (FabB/FabF)	1	1.47	1.66
PF3D7_0629600	conserved Plasmodium protein, unknown function	1	0.29	0.48
PF3D7_0703900	conserved Plasmodium membrane protein, unknown function	1	-0.66	-0.47
PF3D7_0706700	DNA mismatch repair protein, putative (MSH2-2)	1	1.9	2.09
PF3D7_0708200	conserved Plasmodium protein, unknown function	1	1.6	1.79
PF3D7_0709900	conserved Plasmodium membrane protein, unknown function	1	-0.4	-0.21
PF3D7_1032100	mRNA-decapping enzyme subunit 1, putative (DCP1)	1	-1.13	-0.94
PF3D7_1108600	endoplasmic reticulum-resident calcium binding protein (ERC)	1	-0.61	-0.42
PF3D7_1116300	peptidyl-prolyl cis-trans isomerase (CYP19C)	1	1.25	1.44
PF3D7_1118500	box C/D snoRNP rRNA 2'-O-methylation factor, putative	1	-0.53	-0.34
PF3D7_1120400	alpha/beta hydrolase fold domain containing protein, putative	1	-0.3	-0.11
PF3D7_1131200	conserved Plasmodium protein, unknown function	1	1.52	1.71
PF3D7_1215700	conserved Plasmodium protein, unknown function	1	0.21	0.4
PF3D7_1217700	conserved Plasmodium protein, unknown function	1	0.4	0.59
PF3D7_1228100	leucine-rich repeat protein (LRR13)	1	1.41	1.6
PF3D7_1234500	conserved Plasmodium protein, unknown function	1	1.48	1.67
PF3D7_1323600	conserved Plasmodium protein, unknown function	1	1.48	1.67
PF3D7_1326800	syntaxin, Qa-SNARE family (SYN18)	1	0.29	0.48
PF3D7_1326900	conserved Plasmodium membrane protein, unknown function	1	1.21	1.4
PF3D7_1331500	conserved Plasmodium protein, unknown function	1	-0.04	0.15
PF3D7_1338400	conserved Plasmodium protein, unknown function	1	0.76	0.95
PF3D7_1346000	dynactin subunit 2, putative	1	0.99	1.18
PF3D7_1348700	conserved Plasmodium protein, unknown function	1	2.73	2.92
PF3D7_1409800	RNA binding protein Bruno, putative (HoBo)	1	0.87	1.06
PF3D7_1432600	conserved Plasmodium protein, unknown function	1	-0.38	-0.19
PF3D7_1445300	mitochondrial ribosomal protein S29 precursor, putative	1	0.74	0.93
PF3D7_1452200	aminomethyltransferase, putative	1	2.02	2.21
PF3D7_1476600	Plasmodium exported protein, unknown function	1	0.72	0.91
PF3D7_0101500	erythrocyte membrane protein 1 (PfEMP1), exon2, pseudogene (VAR)	1	-0.25	-0.06
PF3D7_0218200	conserved Plasmodium protein, unknown function	1	-0.93	-0.74
PF3D7_0409700	peptide chain release factor 2, putative	1	2.88	3.07
PF3D7_0911100	conserved Plasmodium protein, unknown function	1	-1.5	-1.31
PF3D7_0920700	conserved Plasmodium protein, unknown function	1	-0.26	-0.07
PF3D7_0927500	dynein light chain, putative	1	3.17	3.36
PF3D7_1147800		1	0.07	0.26
PF3D7_1206300	conserved Plasmodium protein, unknown function	1	-0.87	-0.68
PF3D7_1211600	lysine-specific histone demethylase 1, putative (LSD1)	1	-0.71	-0.52
PF3D7_1219600	aminophospholipid-transporting P-ATPase (ATPase2)	1	-0.24	-0.05
PF3D7_1224700	conserved Plasmodium protein, unknown function	1	-0.87	-0.68
PF3D7_1453700	co-chaperone p23 (P23)	1	-0.87	-0.68
PF3D7_1453800	glucose-6-phosphate dehydrogenase-6-phosphogluconolactonase (G6PDH)	1	-0.25	-0.06
PF3D7_0612500	conserved Plasmodium protein, unknown function	1	3.76	3.94
PF3D7_0921700	conserved Plasmodium protein, unknown function	1	-0.77	-0.59
PF3D7_0933800	delta tubulin, putative	1	4.06	4.24
PF3D7_0103400	zinc-carboxypeptidase, putative	1	0.24	0.42
PF3D7_0203700	nucleolar preribosomal assembly protein, putative	1	0.24	0.42
PF3D7_0208000	serine repeat antigen 1 (SERA1)	1	-0.22	-0.04
PF3D7_0313000	conserved Plasmodium protein, unknown function	1	1.23	1.41
PF3D7_0403700	CGI-201 protein, short form	1	0.35	0.53
PF3D7_0503000	50S ribosomal protein L28, apicoplast, putative	1	0.88	1.06
PF3D7_0510700	conserved Plasmodium protein, unknown function	1	2.48	2.66
PF3D7_0702000	Plasmodium exported protein (hyp12), unknown function	1	0.69	0.87
PF3D7_0806800	vacuolar proton translocating ATPase subunit A, putative	1	-0.66	-0.48
PF3D7_0815500	conserved Plasmodium protein, unknown function	1	-0.46	-0.28
PF3D7_0912100	conserved Plasmodium protein, unknown function	1	0.6	0.78
PF3D7_0924600	conserved Plasmodium protein, unknown function	1	-0.91	-0.73
PF3D7_0929600	conserved Plasmodium protein, unknown function	1	2.04	2.22
PF3D7_1011800	QF122 antigen	1	-2.08	-1.9
PF3D7_1013300	conserved Plasmodium protein, unknown function	1	-0.98	-0.8
PF3D7_1018800	conserved protein, unknown function	1	0.31	0.49
PF3D7_1029000	putative conserved pseudogene	1	0.83	1.01
PF3D7_1108400	casein kinase 2, alpha subunit (CK2alpha)	1	-1.11	-0.93
PF3D7_1200900	Plasmodium exported protein (PHISTc), unknown function	1	0.1	0.28
PF3D7_1231200	conserved Plasmodium protein, unknown function	1	0.74	0.92
PF3D7_1250700	conserved Plasmodium protein, unknown function	1	0.7	0.88
PF3D7_1252800	Plasmodium exported protein (PHISTb), unknown function	1	-0.89	-0.71
PF3D7_1303100	methyltransferase-like protein, putative	1	0.47	0.65
PF3D7_1304000	chromosome condensation protein, putative	1	1.15	1.33
PF3D7_1305800	conserved Plasmodium protein, unknown function	1	1.13	1.31
PF3D7_1405900	RNA binding protein, putative	1	-0.92	-0.74
PF3D7_1443200	conserved Plasmodium protein, unknown function	1	0.96	1.14
PF3D7_1446400	pyruvate dehydrogenase E1 beta subunit (pdhB)	1	1.73	1.91
PF3D7_1456600	mitochondrial ribosomal protein L28 precursor, putative	1	0.96	1.14
PF3D7_1459000	ATP-dependent RNA helicase DBP5 (DBP5)	1	-1.01	-0.83
PF3D7_1464200	zinc finger protein, putative	1	2.07	2.25
PF3D7_0201500	Plasmodium exported protein (hyp9), unknown function	1	-0.23	-0.05
PF3D7_0210900	conserved Plasmodium protein, unknown function	1	-2	-1.82
PF3D7_0307800	conserved Plasmodium protein, unknown function	1	-0.93	-0.75
PF3D7_0321700	microtubule and actin binding protein, putative	1	-0.82	-0.64
PF3D7_0407800	conserved Plasmodium protein, unknown function	1	-1.66	-1.48
PF3D7_0532500	Plasmodium exported protein, unknown function	1	-1.13	-0.95
PF3D7_0632700	rifin (RIF)	1	-0.56	-0.38
PF3D7_0710700	conserved Plasmodium protein, unknown function	1	-1.75	-1.57
PF3D7_0815200	importin beta, putative	1	-0.57	-0.39
PF3D7_0906910	tubulin-specific chaperone, putative	1	2.96	3.14
PF3D7_0931700	conserved Plasmodium protein, unknown function	1	0.61	0.79
PF3D7_1000600	rifin (RIF)	1	-0.56	-0.38
PF3D7_1126600	steryl ester hydrolase, putative	1	0.61	0.79
PF3D7_1207100	small subunit rRNA processing factor, putative	1	-0.99	-0.81
PF3D7_1250000	rRNA processing protein, putative	1	1.25	1.43
PF3D7_1308400	conserved Plasmodium protein, unknown function	1	-1.79	-1.61
PF3D7_1313900	conserved Plasmodium protein, unknown function	1	2.81	2.99
PF3D7_1445000	conserved Plasmodium protein, unknown function	1	1.5	1.68
PF3D7_1456700	conserved Plasmodium protein, unknown function	1	-0.24	-0.06
PF3D7_1459200	conserved Plasmodium protein, unknown function	1	-0.32	-0.14
PF3D7_1460200	conserved Plasmodium protein, unknown function	1	-0.08	0.1
PF3D7_1473200	DnaJ protein, putative	1	-0.87	-0.69
PF3D7_1001900	Plasmodium exported protein (hyp16), unknown function (PfJ23)	1	-1.38	-1.2
PF3D7_1220800	conserved Plasmodium protein, unknown function	1	0.98	1.16
PF3D7_1222400	transcription factor with AP2 domain(s) (ApiAP2)	1	-1.38	-1.2
PF3D7_0822900	conserved Plasmodium protein, unknown function	1	-2.32	-2.14
PF3D7_1403300	conserved Plasmodium protein, unknown function	1	2.55	2.72
PF3D7_0111900	conserved Plasmodium protein, unknown function	1	3.9	4.07
PF3D7_0703600	conserved Plasmodium protein, unknown function	1	0.47	0.64
PF3D7_0825800	conserved Plasmodium protein, unknown function	1	1.41	1.58
PF3D7_0826600	SNARE protein, putative (VAMP7)	1	1.42	1.59
PF3D7_1445500	conserved Plasmodium protein, unknown function	1	1.66	1.83
PF3D7_0101300	Pfmc-2TM Maurer's cleft two transmembrane protein (MC-2TM)	1	1.43	1.6
PF3D7_0216700		1	-0.38	-0.21
PF3D7_0303900	conserved Plasmodium protein, unknown function	1	3.88	4.05
PF3D7_0407400	conserved Plasmodium protein, unknown function	1	0.5	0.67
PF3D7_0414100	conserved Plasmodium membrane protein, unknown function	1	-0.36	-0.19
PF3D7_0424900	Plasmodium exported protein (PHISTa), unknown function	1	-0.74	-0.57
PF3D7_0508800	single-stranded DNA-binding protein (SSB)	1	0.09	0.26
PF3D7_0511400	conserved Plasmodium protein, unknown function	1	0.33	0.5
PF3D7_0609300	conserved Plasmodium protein, unknown function	1	0.1	0.27
PF3D7_0615900	conserved Plasmodium protein, unknown function	1	-0.3	-0.13
PF3D7_0718800	conserved Plasmodium protein, unknown function	1	2.52	2.69
PF3D7_0802700	conserved Plasmodium protein, unknown function	1	1.91	2.08
PF3D7_0806000	AAA family ATPase, putative	1	-0.31	-0.14
PF3D7_0810300	protein phosphatase, putative	1	-0.07	0.1
PF3D7_0902300	serine/threonine protein kinase, FIKK family (FIKK9.4)	1	-1.07	-0.9
PF3D7_0928200	conserved Plasmodium protein, unknown function	1	0.48	0.65
PF3D7_1014500	conserved Plasmodium protein, unknown function	1	-0.21	-0.04
PF3D7_1023800	conserved Plasmodium protein, unknown function	1	-0.28	-0.11
PF3D7_1111700	conserved Plasmodium protein, unknown function	1	0.45	0.62
PF3D7_1139100	RNA binding protein, putative	1	-1.54	-1.37
PF3D7_1146300	conserved Plasmodium protein, unknown function	1	0.99	1.16
PF3D7_1209100	conserved Plasmodium protein, unknown function	1	0.62	0.79
PF3D7_1211200	conserved Plasmodium protein, unknown function	1	-1.14	-0.97
PF3D7_1223600	conserved Plasmodium protein, unknown function	1	-0.25	-0.08
PF3D7_1313400	DEAD box helicase, putative	1	-0.43	-0.26
PF3D7_1342200	conserved Plasmodium membrane protein, unknown function	1	-0.17	0
PF3D7_1346200	mog1 homolog, putative	1	3.2	3.37
PF3D7_1364700	conserved Plasmodium protein, unknown function, pseudogene	1	0.37	0.54
PF3D7_1366900	conserved Plasmodium protein, unknown function	1	-1.8	-1.63
PF3D7_1438500	cleavage and polyadenylation specifity factor, putative	1	0.21	0.38
PF3D7_1450700	conserved Plasmodium protein, unknown function	1	-0.73	-0.56
PF3D7_1450900	acetyl-CoA acetyltransferase, putative	1	1.64	1.81
PF3D7_1452400	conserved Plasmodium protein, unknown function	1	0.16	0.33
PF3D7_1474300	DNA repair metallo-beta-lactamase protein, putative	1	-0.02	0.15
PF3D7_1477700	Plasmodium exported protein (PHISTa), unknown function (Pfg14-748)	1	0.88	1.05
PF3D7_0203900	5'-3' exonuclease, N-terminal resolvase-like domain, putative	1	0.15	0.32
PF3D7_0304800	conserved Plasmodium membrane protein, unknown function	1	-0.2	-0.03
PF3D7_0511800	myo-inositol 1-phosphate synthase, putative	1	0.46	0.63
PF3D7_0616400	conserved Plasmodium protein, unknown function	1	-0.94	-0.77
PF3D7_0628300	choline/ethanolaminephosphotransferase, putative (CEPT)	1	-0.58	-0.41
PF3D7_0629800	cullin-like protein, putative	1	-0.87	-0.7
PF3D7_0728700	alpha/beta hydrolase, putative	1	0.67	0.84
PF3D7_0813700	ABC transporter, putative	1	-0.99	-0.82
PF3D7_0915600	conserved Plasmodium protein, unknown function	1	-0.71	-0.54
PF3D7_0920400	conserved Plasmodium protein, unknown function	1	-0.56	-0.39
PF3D7_1024000	conserved Plasmodium protein, unknown function	1	-0.58	-0.41
PF3D7_1112700	conserved Plasmodium protein, unknown function	1	0.67	0.84
PF3D7_1123400	translation elongation factor EF-1, subunit alpha, putative	1	-0.7	-0.53
PF3D7_1125800	kelch protein, putative	1	-1.92	-1.75
PF3D7_1200500	rifin (RIF)	1	1.54	1.71
PF3D7_1314600	lipoate protein ligase a type 1 (LplA1)	1	0.28	0.45
PF3D7_1336800	nuclear movement protein, putative	1	-0.7	-0.53
PF3D7_1344500	conserved Plasmodium protein, unknown function	1	1.94	2.11
PF3D7_1353600	ER lumen protein retaining receptor (ERD2)	1	-1.51	-1.34
PF3D7_1406000	RNA binding protein, putative	1	1.87	2.04
PF3D7_1451200	conserved Plasmodium protein, unknown function	1	-1.65	-1.48
PF3D7_1470700	conserved Plasmodium protein, unknown function	1	-0.87	-0.7
PF3D7_0629500	amino acid transporter, putative	1	-1.23	-1.06
PF3D7_0416200	conserved protein, unknown function	1	0.12	0.28
PF3D7_1300600	rifin (RIF)	1	4.46	4.62
PF3D7_1458600	conserved Plasmodium protein, unknown function	1	-0.34	-0.18
PF3D7_0201600	Plasmodium exported protein (PHISTb), unknown function	1	-2.37	-2.21
PF3D7_0202400	conserved Plasmodium protein, unknown function	1	-2.35	-2.19
PF3D7_0304100	membrane skeletal protein IMC1-related (ALV2)	1	0.27	0.43
PF3D7_0321600	ATP-dependent RNA helicase, putative	1	0.45	0.61
PF3D7_0403100	regulator of chromosome condensation, putative	1	1.39	1.55
PF3D7_0610600	calcium-dependent protein kinase 2 (CDPK2)	1	0.48	0.64
PF3D7_0630500	microtubule-associated protein ytm1 homologue, putative	1	0.38	0.54
PF3D7_0717600	conserved Plasmodium protein, unknown function	1	-0.41	-0.25
PF3D7_0720300	conserved Plasmodium protein, unknown function	1		0.16
PF3D7_0826900	conserved Plasmodium protein, unknown function	1	-0.03	0.13
PF3D7_1019100	conserved Plasmodium protein, unknown function	1	-0.42	-0.26
PF3D7_1117500	tyrosine--tRNA ligase	1	-1.96	-1.8
PF3D7_1125500	small nuclear ribonucleoprotein D1, putative (SNRPD1)	1	1.75	1.91
PF3D7_1126000	threonine--tRNA ligase (ThrRS)	1	-0.72	-0.56
PF3D7_1224800	conserved Plasmodium protein, unknown function	1	2.2	2.36
PF3D7_1237200	conserved Plasmodium protein, unknown function	1	-0.83	-0.67
PF3D7_1244100	N-alpha-acetyltransferase 15, NatA auxiliary subunit, putative	1	-1.45	-1.29
PF3D7_1245800	clathrin coat assembly protein AP180, putative	1	0.35	0.51
PF3D7_1307600	DNA-directed RNA polymerase alpha chain, putative	1	0.14	0.3
PF3D7_1309200	protein phosphatase 2c-like protein, putative	1	-0.82	-0.66
PF3D7_1314900	TFIIH basal transcription factor subunit	1	0.76	0.92
PF3D7_1319200	conserved Plasmodium protein, unknown function	1	0.56	0.72
PF3D7_1319400	conserved Plasmodium protein, unknown function	1	-0.86	-0.7
PF3D7_1324300	conserved Plasmodium membrane protein, unknown function	1	-1.08	-0.92
PF3D7_1331200	conserved Plasmodium protein, unknown function	1	0.09	0.25
PF3D7_1336600	conserved Plasmodium protein, unknown function	1	0.97	1.13
PF3D7_1406300	glycerophosphodiester phosphodiesterase (GDPD)	1	-1.39	-1.23
PF3D7_1420300	zinc finger protein, putative	1	1.65	1.81
PF3D7_1434400	conserved Plasmodium membrane protein, unknown function	1	0.59	0.75
PF3D7_1449500	transcription factor with AP2 domain(s), putative (ApiAP2)	1	0.4	0.56
PF3D7_1468800	U2 snRNP auxiliary factor, putative	1	0.18	0.34
PF3D7_1470600	RAP protein, putative	1	0.2	0.36
PF3D7_1471700	conserved Plasmodium protein, unknown function	1	-0.5	-0.34
PF3D7_1476200	Plasmodium exported protein (PHISTb), unknown function	1	-1.04	-0.88
PF3D7_0112800	Plasmodium exported protein (hyp11), unknown function	1	1.58	1.74
PF3D7_0203600	conserved Plasmodium protein, unknown function	1	0.54	0.7
PF3D7_0218600	conserved Plasmodium protein, unknown function	1	-1.26	-1.1
PF3D7_0303000	N-ethylmaleimide sensitive fusion protein (NSF)	1	1.28	1.44
PF3D7_0314900	conserved Plasmodium membrane protein, unknown function	1	2.24	2.4
PF3D7_0318000	conserved Plasmodium protein, unknown function	1	3.34	3.5
PF3D7_0411800	conserved Plasmodium protein, unknown function	1	-0.81	-0.65
PF3D7_0419500	conserved Plasmodium membrane protein, unknown function	1	0.46	0.62
PF3D7_0516300	tRNA pseudouridine synthase, putative	1	1.28	1.44
PF3D7_0520000	40S ribosomal protein S9, putative	1	-0.69	-0.53
PF3D7_0623800	protein kinase, putative (TKL4)	1	-2.57	-2.41
PF3D7_0625200	conserved Plasmodium protein, unknown function	1	0.28	0.44
PF3D7_0726700	conserved Plasmodium protein, unknown function	1	2.3	2.46
PF3D7_0918800	dihydrouridine synthase, putative	1	-0.71	-0.55
PF3D7_0919200	PPPDE peptidase, putative	1	-0.08	0.08
PF3D7_0937000	Plasmodium exported protein (PHISTb), unknown function	1	3.72	3.88
PF3D7_1003900	conserved Plasmodium protein, unknown function	1	3.77	3.93
PF3D7_1008200	endonuclease, putative	1	2.6	2.76
PF3D7_1029500	conserved Plasmodium protein, unknown function	1	3.89	4.05
PF3D7_1225300	conserved Plasmodium protein, unknown function	1	-0.09	0.07
PF3D7_1241800	DEAD/DEAH box ATP-dependent RNA helicase, putative	1	-0.7	-0.54
PF3D7_1323500	plasmepsin V (PMV)	1	-0.69	-0.53
PF3D7_1411500	conserved Plasmodium protein, unknown function	1	-0.43	-0.27
PF3D7_1427800	exosome complex exonuclease rrp41, putative	1	1.82	1.98
PF3D7_1435100	ribonuclease H2 subunit B, putative	1	2.12	2.28
PF3D7_1458900	conserved protein, unknown function	1	1.57	1.73
PF3D7_0317000	proteasome component C8, putative	1	-0.91	-0.76
PF3D7_0625400	conserved Plasmodium protein, unknown function	1	-1.78	-1.63
PF3D7_0630000	CPW-WPC family protein	1	0.93	1.08
PF3D7_0821100	protein kinase 1 (PK1)	1	-0.75	-0.6
PF3D7_1341800	conserved Plasmodium protein, unknown function	1	2.59	2.74
PF3D7_1457900	conserved Plasmodium protein, unknown function	1	-1.59	-1.44
PF3D7_1468300	leucine-rich repeat protein (LLR14.1)	1	4.27	4.42
PF3D7_0203000	conserved Plasmodium protein, unknown function	1	-1.22	-1.07
PF3D7_0204200	conserved Plasmodium protein, unknown function	1	0.63	0.78
PF3D7_0221100	Plasmodium exported protein, unknown function, pseudogene	1	1.02	1.17
PF3D7_0302800	conserved Plasmodium protein, unknown function	1	0.7	0.85
PF3D7_0311800	conserved protein, unknown function	1	0.99	1.14
PF3D7_0312100	RING zinc finger protein, putative	1	0.57	0.72
PF3D7_0316900	RING zinc finger protein, putative	1	-0.63	-0.48
PF3D7_0406500	conserved Plasmodium protein, unknown function	1	-0.43	-0.28
PF3D7_0408900		1	-0.53	-0.38
PF3D7_0413900	ubiquitin carboxyl-terminal hydrolase 13, putative (USP13)	1	-0.4	-0.25
PF3D7_0419900	phosphatidylinositol 4-kinase, putative	1	-1.7	-1.55
PF3D7_0515300	phosphatidylinositol 3-kinase (PI3K)	1	-0.27	-0.12
PF3D7_0530400	conserved Plasmodium protein, unknown function	1	-0.54	-0.39
PF3D7_0600800	rifin, pseudogene (RIF)	1	0.6	0.75
PF3D7_0614200	conserved Plasmodium protein, unknown function	1	1.1	1.25
PF3D7_0619400	cell division cycle protein 48 homologue, putative	1	-0.55	-0.4
PF3D7_0629100	nicotinate phosphoribosyltransferase, putative	1	0.73	0.88
PF3D7_0721500	conserved Plasmodium membrane protein, unknown function	1	-0.07	0.08
PF3D7_0725700	unspecified product	1	2.73	2.88
PF3D7_0730400	conserved Plasmodium protein, unknown function	1	4.54	4.69
PF3D7_0804800	peptidyl-prolyl cis-trans isomerase (CYP24)	1	0.66	0.81
PF3D7_0818500	zinc finger protein, putative	1	-0.5	-0.35
PF3D7_0828700	conserved Plasmodium protein, unknown function	1	-0.43	-0.28
PF3D7_0923200	flavodoxin-like protein	1	0.42	0.57
PF3D7_0933300	conserved Plasmodium protein, unknown function	1	-0.04	0.11
PF3D7_1002800	DnaJ protein, putative	1	-1.37	-1.22
PF3D7_1003600	membrane skeletal protein IMC1-related (ALV5)	1	-0.56	-0.41
PF3D7_1005800	conserved Plasmodium membrane protein, unknown function	1	0.56	0.71
PF3D7_1005900	conserved Plasmodium protein, unknown function	1	1.33	1.48
PF3D7_1032600	conserved protein, unknown function	1	2.74	2.89
PF3D7_1038400	gametocyte-specific protein (Pf11-1)	1	0.02	0.17
PF3D7_1127900	conserved Plasmodium protein, unknown function	1	1.76	1.91
PF3D7_1131600	conserved Plasmodium protein, unknown function	1	-0.15	0
PF3D7_1132600	pre-mRNA splicing factor, putative	1	-0.52	-0.37
PF3D7_1136500		1	-0.03	0.12
PF3D7_1146600	CCAAT-box DNA binding protein subunit B (NFYB)	1	-1.81	-1.66
PF3D7_1208500	conserved Plasmodium protein, unknown function	1	-0.47	-0.32
PF3D7_1225900	conserved Plasmodium protein, unknown function	1	0.19	0.34
PF3D7_1240600	erythrocyte membrane protein 1, PfEMP1 (VAR)	1	0.23	0.38
PF3D7_1251600	conserved Plasmodium protein, unknown function	1	-0.55	-0.4
PF3D7_1301500	Plasmodium exported protein (PHISTa), unknown function	1	-0.36	-0.21
PF3D7_1331400	CPW-WPC family protein	1	3.5	3.65
PF3D7_1334900	MSP7-like protein, fragment, pseudogene	1	1.21	1.36
PF3D7_1335600	conserved Plasmodium protein, unknown function	1	0.84	0.99
PF3D7_1339600	conserved Plasmodium protein, unknown function	1	-0.55	-0.4
PF3D7_1346500	conserved Plasmodium protein, unknown function	1	-0.03	0.12
PF3D7_1347100	DNA topoisomerase III, putative	1	0.91	1.06
PF3D7_1360700	SUMO ligase, putative	1	-0.96	-0.81
PF3D7_1361000	arginine methyltransferase 5, putative (PRMT5)	1	0.34	0.49
PF3D7_1404400	mitochondrial ribosomal protein L16 precursor, putative	1	0.69	0.84
PF3D7_1409700	conserved Plasmodium protein, unknown function	1	0.87	1.02
PF3D7_1412500	actin II (ACT2)	1	1.6	1.75
PF3D7_1446100	conserved Plasmodium protein, unknown function	1	0.22	0.37
PF3D7_1469700	mediator of RNA polymerase II transcription subunit 6, putative	1	1.62	1.77
PF3D7_0109800	phenylalanine--tRNA ligase, putative	1	0.2	0.35
PF3D7_0110200	FAD-linked sulfhydryl oxidase ERV1, putative (ERV1)	1	0.64	0.79
PF3D7_0317800	proteasome regulatory protein, putative	1	1.03	1.18
PF3D7_0601700	Plasmodium exported protein (PHISTa), unknown function, pseudogene	1	-0.97	-0.82
PF3D7_0604500	conserved Plasmodium protein, unknown function	1	-1.93	-1.78
PF3D7_0929400	high molecular weight rhoptry protein 2 (RhopH2)	1	-2.59	-2.44
PF3D7_1004500	conserved Plasmodium protein, unknown function	1	0.11	0.26
PF3D7_1123200	leucine-rich repeat protein (LRR11)	1	1.12	1.27
PF3D7_1137400	UVB-resistance protein UVR8 homologue	1	1	1.15
PF3D7_1145500	transporter, putative	1	0.68	0.83
PF3D7_1228800	conserved Plasmodium protein, unknown function	1	-1.69	-1.54
PF3D7_1412900		1	1.77	1.92
PF3D7_1427100	lipase, putative	1	-0.94	-0.79
PF3D7_1239100	mitochondrial ribosomal protein L23 precursor, putative	1	2.49	2.64
PF3D7_1347000	G-beta repeat protein, putative	1	4.05	4.19
PF3D7_1350800	conserved Plasmodium protein, unknown function	1	3.25	3.39
PF3D7_0519500	carbon catabolite repressor protein 4, putative (CCR4)	1	-1.01	-0.87
PF3D7_0702300	sporozoite threonine and asparagine-rich protein (STARP)	1	-0.49	-0.35
PF3D7_0705000	methyltransferase, putative	1	-0.62	-0.48
PF3D7_0726400	conserved Plasmodium membrane protein, unknown function	1	-1.43	-1.29
PF3D7_0731800	alpha/beta hydrolase, putative (GEXP08)	1	2.07	2.21
PF3D7_0808800	rifin (RIF)	1	0.96	1.1
PF3D7_1312600	branched-chain alpha keto-acid dehydrogenase, putative	1	2.01	2.15
PF3D7_1406400	PPR repeat protein (PPR)	1	1.47	1.61
PF3D7_0110900	adenylate kinase-like protein 1 (AKLP1)	1	0.37	0.51
PF3D7_0115700	erythrocyte membrane protein 1, PfEMP1 (VAR)	1	-0.04	0.1
PF3D7_0213800	conserved Plasmodium protein, unknown function	1	0.43	0.57
PF3D7_0308900	splicing factor 3B subunit 1, putative (SF3B1)	1	-0.69	-0.55
PF3D7_0322200	conserved Plasmodium protein, unknown function	1	0.06	0.2
PF3D7_0323600	conserved Plasmodium protein, unknown function	1	1.33	1.47
PF3D7_0415500	nuclear cap-binding protein, putative	1	-0.72	-0.58
PF3D7_0415700	conserved Plasmodium protein, unknown function	1	-0.57	-0.43
PF3D7_0418200	golgi organization and biogenesis factor, putative	1	-0.19	-0.05
PF3D7_0511500	RNA pseudouridylate synthase, putative	1	-2.39	-2.25
PF3D7_0520800	conserved Plasmodium protein, unknown function	1	-2.36	-2.22
PF3D7_0603900	conserved Plasmodium protein, unknown function	1	1.96	2.1
PF3D7_0610000	mitochondrial ribosomal protein L19 precursor, putative	1	1.06	1.2
PF3D7_0704100	conserved Plasmodium membrane protein, unknown function	1	-0.82	-0.68
PF3D7_0721300	DEAD/DEAH box ATP-dependent RNA helicase, putative	1	-0.63	-0.49
PF3D7_0802300	rRNA processing WD-repeat protein, putative	1	0.66	0.8
PF3D7_0810800	dihydropteroate synthetase (DHPS)	1	-1.04	-0.9
PF3D7_0911800	conserved Plasmodium protein, unknown function	1	0.03	0.17
PF3D7_0920100	chaperone, putative	1	2.4	2.54
PF3D7_0935700	Plasmodium exported protein, unknown function	1	0.73	0.87
PF3D7_1013600	conserved Plasmodium protein, unknown function	1	-0.94	-0.8
PF3D7_1028000	methyltransferase, putative	1	-0.3	-0.16
PF3D7_1037500	dynamin-like protein (DYN2)	1	0.92	1.06
PF3D7_1109100	conserved Plasmodium protein, unknown function	1	0.06	0.2
PF3D7_1114900	conserved Plasmodium protein, unknown function	1	-0.59	-0.45
PF3D7_1221000	histone-lysine N-methyltransferase, H3 lysine-4 specific (SET10)	1	-1.48	-1.34
PF3D7_1225200	conserved Plasmodium protein, unknown function	1	-1.21	-1.07
PF3D7_1226400	conserved Plasmodium protein, unknown function	1	0.55	0.69
PF3D7_1226700	conserved protein, unknown function	1	-0.31	-0.17
PF3D7_1249900	apicoplast dimethyladenosine synthase, putative	1	0.45	0.59
PF3D7_1252700	Plasmodium exported protein (PHISTb), unknown function	1	-0.35	-0.21
PF3D7_1304600	conserved Plasmodium protein, unknown function	1	-1.13	-0.99
PF3D7_1318800	secretory complex protein 63 (SEC63)	1	-0.63	-0.49
PF3D7_1355600	conserved Plasmodium protein, unknown function	1	1.76	1.9
PF3D7_1403400	conserved Plasmodium protein, unknown function	1	2.28	2.42
PF3D7_1417000	conserved Plasmodium protein, unknown function	1	2.88	3.02
PF3D7_1419200	conserved Plasmodium protein, unknown function	1	-1.21	-1.07
PF3D7_1420400	glycine--tRNA ligase (GlyRS)	1	-0.42	-0.28
PF3D7_1428700	conserved protein, unknown function	1	-0.81	-0.67
PF3D7_1448500	conserved Plasmodium protein, unknown function	1	-1.24	-1.1
PF3D7_1457000	signal peptide peptidase (SPP)	1	0.71	0.85
PF3D7_1457400	conserved Plasmodium protein, unknown function	1	-0.85	-0.71
PF3D7_1477300	Plasmodium exported protein, unknown function (Pfg14-744)	1	1.22	1.36
PF3D7_1477500	Plasmodium exported protein (PHISTb), unknown function	1	-0.57	-0.43
PF3D7_0614600	conserved Plasmodium protein, unknown function	1	1.54	1.68
PF3D7_0717200	conserved Plasmodium protein, unknown function	1	-1.15	-1.01
PF3D7_1441300	serine/threonine protein kinase, putative	1	-0.12	0.02
PF3D7_1453900	conserved Plasmodium protein, unknown function	1	-0.6	-0.46
PF3D7_0602300	liver merozoite formation protein, putative (PALM)	1	2.36	2.49
PF3D7_0516700	ubiquitin carboxyl-terminal hydrolase 2, putative	1	-0.39	-0.26
PF3D7_0526100	conserved Plasmodium membrane protein, unknown function	1	2.84	2.97
PF3D7_0608310	sorting assembly machinery 50 kDa subunit, putative (SAM50)	1	-0.27	-0.14
PF3D7_0710800	conserved Plasmodium protein, unknown function	1	0.64	0.77
PF3D7_0911300	cysteine repeat modular protein 1 (CRMP1)	1	0.59	0.72
PF3D7_0924100	conserved Plasmodium protein, unknown function	1	0.39	0.52
PF3D7_0933900	conserved Plasmodium protein, unknown function	1	0.39	0.52
PF3D7_0937800	erythrocyte membrane protein 1, PfEMP1 (VAR)	1	-0.37	-0.24
PF3D7_1002400		1	-1.17	-1.04
PF3D7_1008300	conserved Plasmodium protein, unknown function, pseudogene	1	2.61	2.74
PF3D7_1016000	conserved Plasmodium protein, unknown function	1	-0.03	0.1
PF3D7_1020800	dihydrolipoamide acyltransferase component E2 (DLAT)	1	-0.53	-0.4
PF3D7_1026000	conserved Plasmodium protein, unknown function	1	0.08	0.21
PF3D7_1132900	glycine cleavage H protein (GCVH)	1	1.22	1.35
PF3D7_1207800	conserved Plasmodium protein, unknown function	1	1.22	1.35
PF3D7_1219800	conserved Plasmodium protein, unknown function	1	4.23	4.36
PF3D7_1229800	myosin D (MyoD)	1	-0.74	-0.61
PF3D7_1252500	Plasmodium exported protein, unknown function	1	1.49	1.62
PF3D7_1328200	conserved Plasmodium protein, unknown function	1	-0.91	-0.78
PF3D7_1330500	conserved Plasmodium protein, unknown function	1	0.25	0.38
PF3D7_1333000	20 kDa chaperonin (CPN20)	1	0.13	0.26
PF3D7_1338500	conserved Plasmodium protein, unknown function	1	1.38	1.51
PF3D7_1361900	proliferating cell nuclear antigen (PCNA)	1	0.25	0.38
PF3D7_1402800	conserved Plasmodium protein, unknown function	1	-2.11	-1.98
PF3D7_1424400	60S ribosomal protein L7-3, putative	1	-1.89	-1.76
PF3D7_1458300	conserved Plasmodium protein, unknown function	1	0.15	0.28
PF3D7_0113100	surface-associated interspersed protein 1.1 (SURFIN 1.1) (SURF1.1)	1	0.18	0.31
PF3D7_0213200	conserved Plasmodium protein, unknown function	1	1.01	1.14
PF3D7_0320000	conserved Plasmodium protein, unknown function	1	2.4	2.53
PF3D7_0411300	conserved Plasmodium protein, unknown function	1	2.14	2.27
PF3D7_0500400	rifin (RIF)	1	-0.72	-0.59
PF3D7_0508600	conserved Plasmodium protein, unknown function	1	-0.62	-0.49
PF3D7_0514300	aspartate--tRNA ligase, putative	1	-1.21	-1.08
PF3D7_0521400	conserved Plasmodium protein, unknown function	1	1.07	1.2
PF3D7_0610900	trancription factor, putative	1	-0.28	-0.15
PF3D7_0613300	rhoptry protein (ROP14)	1	-1.6	-1.47
PF3D7_0622400	conserved Apicomplexan protein, unknown function	1	0.57	0.7
PF3D7_0724900	kinesin-like protein, putative	1	-0.05	0.08
PF3D7_0803600	conserved Plasmodium protein, unknown function	1	-0.63	-0.5
PF3D7_0805900	conserved protein, unknown function	1	2.16	2.29
PF3D7_0813200	CS domain protein, putative	1	0.68	0.81
PF3D7_0902700	Plasmodium exported protein (PHISTb), unknown function, pseudogene	1	-0.56	-0.43
PF3D7_0907600	translation initiation factor SUI1, putative	1	-0.9	-0.77
PF3D7_0919600	dolichyl-diphosphooligosaccharide-protein glycosyltransferase, putative	1	0.62	0.75
PF3D7_1004900	conserved Plasmodium protein, unknown function	1	0.53	0.66
PF3D7_1008800	nucleolar protein 5, putative (NOP5)	1	-0.9	-0.77
PF3D7_1109900	apicoplast ribosomal protein L36e precursor, putative	1	-0.99	-0.86
PF3D7_1131100	serpentine receptor, putative (SR1)	1	1.54	1.67
PF3D7_1141900	inner membrane complex protein 1b, putative (IMC1b)	1	0.86	0.99
PF3D7_1206200	eukaryotic translation initiation factor 3 subunit 8, putative	1	-1.38	-1.25
PF3D7_1338200	60S ribosomal protein L6-2, putative	1	-1.02	-0.89
PF3D7_1362200	RuvB-like helicase (RUVB3)	1	1.31	1.44
PF3D7_1369600	conserved Plasmodium protein, unknown function	1	-0.49	-0.36
PF3D7_1436100	conserved Plasmodium membrane protein, unknown function	1	-0.23	-0.1
PF3D7_1445900	DEAD/DEAH box ATP-dependent RNA helicase, putative	1	-0.72	-0.59
PF3D7_1447100	conserved Plasmodium protein, unknown function	1	0.72	0.85
PF3D7_1454400	aminopeptidase P (APP)	1	-0.69	-0.56
PF3D7_1351000	phosphatidylinositol transfer protein, putative	1	-1.23	-1.1
PF3D7_0210600	conserved Plasmodium protein, unknown function	1	1.24	1.36
PF3D7_0313400	conserved Plasmodium protein, unknown function	1	0.69	0.81
PF3D7_0409800	zinc finger protein, putative	1	-2	-1.88
PF3D7_0423900	probable protein, unknown function	1	0.37	0.49
PF3D7_0505500	DNA repair protein, putative	1	0.21	0.33
PF3D7_0525100	acyl-CoA synthetase (ACS10)	1	-0.41	-0.29
PF3D7_0618300	60S ribosomal protein L27a, putative	1	-0.52	-0.4
PF3D7_0622200	radical SAM protein, putative	1	-0.5	-0.38
PF3D7_0703400	conserved Plasmodium protein, unknown function	1	1.65	1.77
PF3D7_0708500	heat shock protein 86 family protein	1	-0.56	-0.44
PF3D7_0709400	Cg7 protein	1	-0.59	-0.47
PF3D7_0710100	conserved Plasmodium protein, unknown function	1	0.43	0.55
PF3D7_0802800	serine/threonine protein phosphatase, putative	1	0.37	0.49
PF3D7_0821600	clp1-related protein, putative	1	-0.2	-0.08
PF3D7_0833100	rifin (RIF)	1	-0.22	-0.1
PF3D7_0904800	replication protein A1, small fragment	1	0.99	1.11
PF3D7_0918600	DNA helicase, putative	1	0.66	0.78
PF3D7_0922000	dynein intermediate chain 2, ciliary	1	2.51	2.63
PF3D7_0934800	cAMP-dependent protein kinase catalytic subunit (PKAc)	1	-0.81	-0.69
PF3D7_1005300	conserved Plasmodium protein, unknown function	1	2.76	2.88
PF3D7_1007500	conserved Plasmodium protein, unknown function	1	0.94	1.06
PF3D7_1128500	conserved protein, unknown function	1	0.25	0.37
PF3D7_1135900	3-oxo-5-alpha-steroid 4-dehydrogenase, putative	1	0.21	0.33
PF3D7_1140300	P-loop containing nucleoside triphosphate hydrolase, putative	1	1.85	1.97
PF3D7_1218500	conserved Plasmodium protein, unknown function	1	-0.65	-0.53
PF3D7_1246100	delta-aminolevulinic acid synthetase (ALAS)	1	1.85	1.97
PF3D7_1307400	conserved Plasmodium protein, unknown function	1	0.8	0.92
PF3D7_1340000	secreted ookinete protein, putative (PSOP7)	1	0.37	0.49
PF3D7_1345200	rhomboid protease ROM6, putative (ROM6)	1	-0.68	-0.56
PF3D7_1365600	DNA topoisomerase VI, b subunit, putative	1	2.25	2.37
PF3D7_1403800	nuclear formin-like protein (MISFIT)	1	0.56	0.68
PF3D7_1418200	conserved Plasmodium protein, unknown function	1	0.08	0.2
PF3D7_1423800	conserved Plasmodium protein, unknown function	1	-0.82	-0.7
PF3D7_1429500	diphthamide synthesis protein, putative	1	0.88	1
PF3D7_1429700	mitochondrial ribosomal protein L15 precursor, putative	1	1.85	1.97
PF3D7_1456300	conserved Plasmodium protein, unknown function	1	0.45	0.57
PF3D7_1461100	conserved Plasmodium protein, unknown function	1	1.24	1.36
PF3D7_1464800	conserved Plasmodium protein, unknown function (PF14_615a:mRNA:1)	1	3.83	3.95
PF3D7_0107800	DNA repair exonuclease Mre11, putative	1	-0.8	-0.68
PF3D7_0111400	conserved Plasmodium protein, unknown function (GEXP19)	1	-0.25	-0.13
PF3D7_0308000	DNA polymerase epsilon subunit b, putative	1	0.92	1.04
PF3D7_0519000	conserved Plasmodium protein, unknown function	1	0.9	1.02
PF3D7_0520700	conserved Plasmodium protein, unknown function	1	0.19	0.31
PF3D7_0602800	JmjC domain containing protein (JmjC2)	1	-0.08	0.04
PF3D7_0608300	conserved Plasmodium protein, unknown function	1	-0.6	-0.48
PF3D7_0705100	conserved Plasmodium protein, unknown function	1	-1.19	-1.07
PF3D7_0713500	conserved Plasmodium protein, unknown function	1	0.52	0.64
PF3D7_0724200	immunoglobulin-binding protein 1-related, putative	1	0.33	0.45
PF3D7_0806400	glycosyltransferase family 28 protein, putative	1	1.06	1.18
PF3D7_0811800	conserved Plasmodium protein, unknown function	1	-1.63	-1.51
PF3D7_0813100	conserved Plasmodium protein, unknown function	1	-0.98	-0.86
PF3D7_0830700	Plasmodium exported protein (hyp9), unknown function	1	-1.29	-1.17
PF3D7_0830900	Plasmodium exported protein, unknown function	1	0.3	0.42
PF3D7_0925200	rRNA processing and telomere maintaining methyltransferase, putative	1	-0.39	-0.27
PF3D7_0927300	fumarate hydratase, putative	1	0.15	0.27
PF3D7_0934400	transcription factor with AP2 domain(s), putative (ApiAP2)	1	0.77	0.89
PF3D7_1012300	ubiquinol-cytochrome c reductase complex subunit, putative	1	0.75	0.87
PF3D7_1017300		1	1.02	1.14
PF3D7_1036400	liver stage antigen 1 (LSA1)	1	-0.13	-0.01
PF3D7_1104300	conserved Plasmodium protein, unknown function	1	0.5	0.62
PF3D7_1104600	radial spoke head protein, putative	1	1.37	1.49
PF3D7_1110400	asparagine-rich antigen	1	-2.52	-2.4
PF3D7_1137100	mitochondrial ribosomal protein S9 precursor, putative	1	1.62	1.74
PF3D7_1246400	myosin light chain 1,myosin A tail domain interacting protein (MTIP)	1	0.36	0.48
PF3D7_1248400	conserved Plasmodium protein, unknown function	1	2.11	2.23
PF3D7_1248600	conserved Plasmodium protein, unknown function	1	1.33	1.45
PF3D7_1308800	tyrosine recombinase (INT)	1	0.48	0.6
PF3D7_1318600	conserved Plasmodium protein, unknown function	1	1.17	1.29
PF3D7_1363000	conserved Plasmodium protein, unknown function	1	0.57	0.69
PF3D7_1366000	conserved Plasmodium protein, unknown function	1	0.67	0.79
PF3D7_1414200	conserved Plasmodium protein, unknown function	1	-1.48	-1.36
PF3D7_1422300	DnaJ protein, putative	1	1.83	1.95
PF3D7_1439600	conserved Plasmodium protein, unknown function	1	-0.61	-0.49
PF3D7_1443700	dephospho-CoA kinase, putative (DPCK)	1	2.3	2.42
PF3D7_1444700	conserved Plasmodium protein, unknown function	1	1.04	1.16
PF3D7_1474200	conserved Plasmodium membrane protein, unknown function	1	0.28	0.4
PF3D7_0407100	methyltransferase, putative	1	1.3	1.42
PF3D7_0517000	60S ribosomal protein L12, putative	1	-0.76	-0.64
PF3D7_1358000	patatin-like phospholipase, putative	1	-1.24	-1.12
PF3D7_1434800	mitochondrial acidic protein MAM33, putative	1	-0.58	-0.46
PF3D7_0715200	conserved Plasmodium protein, unknown function	1	-1.08	-0.97
PF3D7_1223200	nucleus export protein BRR6, putative	1	2.03	2.14
PF3D7_1232200	lipoamide dehydrogenase (mLipDH)	1	3.23	3.34
PF3D7_1336100	conserved Plasmodium protein, unknown function	1	2.36	2.47
PF3D7_1404600		1	3.57	3.68
PF3D7_1429600	conserved Plasmodium protein, unknown function (GEXP03)	1	-0.36	-0.25
PF3D7_0107100	conserved Plasmodium protein, unknown function	1	0.45	0.56
PF3D7_0110600	phosphatidylinositol-4-phosphate 5-kinase (PIP5K)	1	-0.8	-0.69
PF3D7_0111500	UMP-CMP kinase, putative	1	1.48	1.59
PF3D7_0114000	RESA-like protein with DnaJ domain, putative (GEXP06)	1	-0.94	-0.83
PF3D7_0319700	ABC transporter, putative	1	-1.06	-0.95
PF3D7_0323300	conserved protein, unknown function	1	2.7	2.81
PF3D7_0400400	erythrocyte membrane protein 1, PfEMP1 (VAR)	1	-0.5	-0.39
PF3D7_0402300	reticulocyte binding protein homologue 1,normocyte binding protein 1 (RH1)	1	-2.06	-1.95
PF3D7_0508400	transcription factor IIb, putative	1	1.18	1.29
PF3D7_0508500	guanidine nucleotide exchange factor (RCC1)	1	-0.34	-0.23
PF3D7_0511000	translationally-controlled tumor protein homolog (TCTP)	1	0.87	0.98
PF3D7_0523000	multidrug resistance protein (MDR1)	1	0.18	0.29
PF3D7_0529000	conserved Plasmodium protein, unknown function	1	-0.35	-0.24
PF3D7_0600500	rifin (RIF)	1	1.5	1.61
PF3D7_0605800	DNA repair-like protein, putative	1	-0.81	-0.7
PF3D7_0611400	SWI/SNF-related matrix-associated actin-dependent regulator of chromatin	1	-0.11	0
PF3D7_0627700	transportin	1	-1.07	-0.96
PF3D7_0708800	heat shock protein 110 (HSP110c)	1	-1.97	-1.86
PF3D7_0710400	nucleotide excision repair protein, putative	1	0.82	0.93
PF3D7_0723400	conserved Plasmodium protein, unknown function	1	-1.66	-1.55
PF3D7_0727500	conserved Plasmodium protein, unknown function	1	0	0.11
PF3D7_0728900	RNA binding protein, putative	1	1.01	1.12
PF3D7_0803200	filament assembling protein, putative	1	-0.84	-0.73
PF3D7_0806500	DnaJ protein, putative	1	-0.78	-0.67
PF3D7_0807100	RNA helicase, putative	1	-0.06	0.05
PF3D7_0807900	tyrosine--tRNA ligase (TyrRS)	1	0.27	0.38
PF3D7_0814400	phospholipase DDHD1, putative	1	1.43	1.54
PF3D7_0815000	selenoprotein	1	0.26	0.37
PF3D7_0903000	conserved protein, unknown function	1	1.51	1.62
PF3D7_0915400	6-phosphofructokinase (PFK9)	1	-0.23	-0.12
PF3D7_1020100	flagellar outer arm dynein-associated protein, putative	1	2.89	3
PF3D7_1020200	conserved Plasmodium protein, unknown function	1	-0.89	-0.78
PF3D7_1032900	RNA polymerase II-associated protein 1, putative	1	-0.3	-0.19
PF3D7_1116400	ER membrane protein Sec12 (SEC12)	1	1.67	1.78
PF3D7_1133500	conserved Plasmodium protein, unknown function	1	1.67	1.78
PF3D7_1138500	protein phosphatase 2c	1	-0.71	-0.6
PF3D7_1220100	pre-mRNA splicing factor, putative	1	0.24	0.35
PF3D7_1232600	conserved Plasmodium protein, unknown function	1	1.29	1.4
PF3D7_1246800	signal recognition particle receptor, beta subunit (SRPR-beta)	1	0.08	0.19
PF3D7_1250600	eukaryotic translation initiation factor 2b, subunit 2, putative	1	-0.23	-0.12
PF3D7_1303700	conserved Plasmodium protein, unknown function	1	-0.24	-0.13
PF3D7_1310800	conserved Plasmodium protein, unknown function	1	-0.01	0.1
PF3D7_1317000	U4/U6.U5 tri-snRNP-associated protein 2, putative (USP39)	1	-1.22	-1.11
PF3D7_1323800	vacuolar protein sorting 52 homologue	1	-1.04	-0.93
PF3D7_1348200	step II splicing factor, putative	1	0.9	1.01
PF3D7_1426600	conserved Plasmodium protein, unknown function	1	-0.11	0
PF3D7_1427300	conserved Plasmodium protein, unknown function	1	0.26	0.37
PF3D7_1437100	conserved Plasmodium protein, unknown function	1	1.37	1.48
PF3D7_0402500	rifin, pseudogene (RIF)	1	1.82	1.93
PF3D7_0515400	conserved Plasmodium protein, unknown function	1	-0.75	-0.64
PF3D7_0621400	Pf77 protein (ALV7)	1	2.22	2.33
PF3D7_0710900	mitochondrial ribosomal protein L1 precursor, putative	1	0.49	0.6
PF3D7_0817300	asparagine-rich antigen	1	-1.93	-1.82
PF3D7_0921600	tetratricopeptide repeat family protein, putative	1	-1.63	-1.52
PF3D7_1011200		1	2.62	2.73
PF3D7_1020000	large subunit rRNA processing RRM protein, putative	1	1.08	1.19
PF3D7_1021700	conserved Plasmodium membrane protein, unknown function	1	-1.7	-1.59
PF3D7_1228200	conserved Plasmodium protein, unknown function	1	-0.44	-0.33
PF3D7_1243100	zinc finger protein, putative	1	2.37	2.48
PF3D7_1306500	MORN repeat protein, putative	1	-0.47	-0.36
PF3D7_1340500	conserved Plasmodium protein, unknown function	1	0.03	0.14
PF3D7_1350400	ubiquitin-activating enzyme e1, putative	1	-0.33	-0.22
PF3D7_1363400	polyubiquitin binding protein, putative (DOA1)	1	-0.26	-0.15
PF3D7_1459100	GTP-binding protein, putative	1	1.36	1.47
PF3D7_0906600	zinc finger protein, putative	1	-2.25	-2.14
PF3D7_0929500	conserved protein, unknown function	1	4.64	4.74
PF3D7_0935500	Plasmodium exported protein, unknown function (GEXP22)	1	2.04	2.14
PF3D7_1372100	Plasmodium exported protein (PHISTb), unknown function (GEXP04)	1	2.33	2.43
PF3D7_1426400	MORN repeat protein, putative	1	2.98	3.08
PF3D7_0211200	Rab GTPase 5a (RAB5a)	1	0.09	0.19
PF3D7_0310000	conserved Plasmodium protein, unknown function	1	2.86	2.96
PF3D7_0316300		1	0.13	0.23
PF3D7_0420200	holo-(acyl-carrier protein) synthase, putative	1	2.3	2.4
PF3D7_0719400	conserved Plasmodium protein, unknown function	1	-0.66	-0.56
PF3D7_0801700	sentrin-specific protease 2, putative (SENP2)	1	-1.06	-0.96
PF3D7_0825000	conserved Plasmodium protein, unknown function	1	-1.09	-0.99
PF3D7_0902500	serine/threonine protein kinase, FIKK family (FIKK9.6)	1	-2.19	-2.09
PF3D7_0936200	Plasmodium exported protein (hyp11), unknown function	1	1.25	1.35
PF3D7_1013200	conserved Plasmodium protein, unknown function	1	-1.53	-1.43
PF3D7_1020700	ribosomal processing ATPase, putative	1	-1.33	-1.23
PF3D7_1124500	pyruvate dehydrogenase E1 alpha subunit (pdhA)	1	1.18	1.28
PF3D7_1133200	conserved Plasmodium protein, unknown function	1	-1.12	-1.02
PF3D7_1239200	transcription factor with AP2 domain(s) (ApiAP2)	1	-1.81	-1.71
PF3D7_1310200	conserved Plasmodium protein, unknown function	1	-1.03	-0.93
PF3D7_1333800	conserved Plasmodium protein, unknown function	1	1.02	1.12
PF3D7_1334300	MSP7-like protein (MSRP5)	1	-1.59	-1.49
PF3D7_1359300	mitotic control protein dis3 homologue, putative (RRP44)	1	-0.28	-0.18
PF3D7_1432200	conserved Plasmodium protein, unknown function	1	-0.34	-0.24
PF3D7_1433400	conserved Plasmodium membrane protein, unknown function	1	-1.78	-1.68
PF3D7_1458500	conserved Plasmodium protein, unknown function	1	-1.03	-0.93
PF3D7_1473900	conserved Plasmodium protein, unknown function	1	-1.05	-0.95
PF3D7_0103100	conserved Plasmodium protein, unknown function	1	0.9	1
PF3D7_0109200	mRNA cleavage factor-like protein, putative	1	2.73	2.83
PF3D7_0205000	conserved Plasmodium protein, unknown function	1	1.11	1.21
PF3D7_0216500	conserved Plasmodium protein, unknown function	1	0.39	0.49
PF3D7_0219800	Plasmodium exported protein (PHISTc), unknown function	1	-0.04	0.06
PF3D7_0305500	conserved Plasmodium protein, unknown function	1	-1.85	-1.75
PF3D7_0305600	AP endonuclease (DNA-[apurinic or apyrimidinic site] lyase), putative	1	1.89	1.99
PF3D7_0316500	conserved Plasmodium protein, unknown function	1	-0.11	-0.01
PF3D7_0321100	conserved Plasmodium protein, unknown function	1	-0.29	-0.19
PF3D7_0400100	erythrocyte membrane protein 1, PfEMP1 (VAR)	1	-0.59	-0.49
PF3D7_0403200	conserved Plasmodium protein, unknown function	1	0.02	0.12
PF3D7_0417300	LETM1-like protein, putative	1	-0.85	-0.75
PF3D7_0422200	erythrocyte membrane-associated antigen	1	-0.8	-0.7
PF3D7_0528400	cell cycle regulator with zn-finger domain, putative	1	0.84	0.94
PF3D7_0602500	geranylgeranyltransferase, putative	1	-0.84	-0.74
PF3D7_0603000	conserved Plasmodium protein, unknown function	1	-0.09	0.01
PF3D7_0609400	mitochondrial cardiolipin synthase, putative (CLS)	1	0.36	0.46
PF3D7_0619100	conserved Plasmodium protein, unknown function	1	0.83	0.93
PF3D7_0622900	transcription factor with AP2 domain(s), putative (ApiAP2)	1	-1.45	-1.35
PF3D7_0627900	conserved Plasmodium protein, unknown function	1	0.31	0.41
PF3D7_0705300	origin recognition complex subunit 2, putative (ORC2)	1	0.02	0.12
PF3D7_0722900	conserved Plasmodium protein, unknown function	1	3.65	3.75
PF3D7_0803100	conserved Plasmodium protein, unknown function	1	-1.19	-1.09
PF3D7_0815100	RAP protein, putative	1	1.14	1.24
PF3D7_0820300	conserved Plasmodium protein, unknown function	1	-0.48	-0.38
PF3D7_0829300	U6 snRNA-associated Sm-like protein LSm8, putative (LSM8)	1	-0.2	-0.1
PF3D7_0905600	conserved Plasmodium protein, unknown function	1	1.64	1.74
PF3D7_0915300	conserved Plasmodium protein, unknown function	1	0.36	0.46
PF3D7_0922100	ubiquitin-like protein, putative	1	-1.58	-1.48
PF3D7_1007100	conserved Plasmodium protein, unknown function	1	3.04	3.14
PF3D7_1025900	conserved Plasmodium protein, unknown function	1	-0.3	-0.2
PF3D7_1026100	conserved Plasmodium protein, unknown function	1	2	2.1
PF3D7_1107900	mechanosensitive ion channel protein	1	0.56	0.66
PF3D7_1115200	SET domain protein, putative (SET7)	1	1.5	1.6
PF3D7_1127300	methyltransferase, putative	1	0.38	0.48
PF3D7_1144400	conserved Plasmodium protein, unknown function	1	0.16	0.26
PF3D7_1147200	tubulin-tyrosine ligase, putative	1	-0.48	-0.38
PF3D7_1200600	erythrocyte membrane protein 1, PfEMP1 (VAR2CSA)	1	-3.4	-3.3
PF3D7_1203000	origin recognition complex subunit 1 (ORC1)	1	-0.67	-0.57
PF3D7_1209900	ABC transporter, (TAP family), putative	1	-0.17	-0.07
PF3D7_1213900	conserved Plasmodium protein, unknown function	1	-0.42	-0.32
PF3D7_1215200	peptidyl-prolyl cis-trans isomerase (CYP32)	1	1.88	1.98
PF3D7_1223300	DNA gyrase subunit A (GyrA)	1	-1.76	-1.66
PF3D7_1237600	rRNA processing WD-repeat protein, putative	1	0.65	0.75
PF3D7_1306800	RED-like protein, putative	1	0.04	0.14
PF3D7_1307700	conserved Plasmodium protein, unknown function	1	-1.1	-1
PF3D7_1317100	DNA replication licensing factor MCM4 (MCM4)	1	0.48	0.58
PF3D7_1322000	adenosine-diphosphatase, putative	1	-0.1	0
PF3D7_1325800	conserved Plasmodium protein, unknown function	1	-0.32	-0.22
PF3D7_1332000	syntaxin, Qa-SNARE family (SYN5)	1	0.81	0.91
PF3D7_1332400	nucleotidyltransferase, putative	1	-0.67	-0.57
PF3D7_1332900	isoleucine--tRNA ligase, putative	1	-1.19	-1.09
PF3D7_1364000	conserved Plasmodium protein, unknown function	1	1.04	1.14
PF3D7_1367000	suppressor of kinetochore protein 1, putative	1	0.54	0.64
PF3D7_1368400	conserved Plasmodium protein, unknown function	1	0.55	0.65
PF3D7_1403100	conserved Plasmodium protein, unknown function	1	0.28	0.38
PF3D7_1408900	tRNA-dihydrouridine synthase, putative	1	0.76	0.86
PF3D7_1411200	rhomboid protease ROM8 (ROM8)	1	-1.01	-0.91
PF3D7_1412400	conserved Plasmodium protein, unknown function	1	-0.37	-0.27
PF3D7_1445200	RNA helicase, putative	1	-1.3	-1.2
PF3D7_1463900	conserved Plasmodium membrane protein, unknown function	1	-1.47	-1.37
PF3D7_1472500	conserved Plasmodium protein, unknown function	1	3.81	3.91
PF3D7_0206500	conserved Plasmodium protein, unknown function	1	-1.41	-1.31
PF3D7_1138700	conserved Plasmodium protein, unknown function	1	-0.87	-0.77
PF3D7_1345400	conserved Plasmodium protein, unknown function	1	-0.25	-0.15
PF3D7_1349500	conserved Plasmodium protein, unknown function	1	-1.13	-1.03
PF3D7_1351700	alveolin, putative (ALV6)	1	-2.44	-2.34
PF3D7_1432500	RNA methyltransferase, putative	1	1.06	1.16
PF3D7_1024300	conserved Plasmodium protein, unknown function	1	2.61	2.7
PF3D7_1145600	conserved protein, unknown function	1	1.39	1.48
PF3D7_1441900	transcription factor TFIIH complex subunit Tfb5, putative	1	2.38	2.47
PF3D7_0108300	conserved Plasmodium protein, unknown function	1	-2.13	-2.04
PF3D7_0203100	protein kinase, putative	1	-0.3	-0.21
PF3D7_0206000	DNA repair endonuclease, putative	1	-0.57	-0.48
PF3D7_0213900	conserved Plasmodium protein, unknown function	1	-1.05	-0.96
PF3D7_0301000	acyl-CoA synthetase (ACS2)	1	1.13	1.22
PF3D7_0307200	60S ribosomal protein L7, putative	1	-0.34	-0.25
PF3D7_0524500	conserved Plasmodium protein, unknown function	1	0.68	0.77
PF3D7_0620700	DnaJ protein, putative	1	2.8	2.89
PF3D7_0624600	SNF2 helicase, putative (ISWI)	1	-2.13	-2.04
PF3D7_0626900	mitochondrial ribosomal protein L46 precursor, putative	1	0.7	0.79
PF3D7_0723600	conserved Plasmodium protein, unknown function	1	1.71	1.8
PF3D7_0725200	mago nashi protein homolog, putative	1	1.02	1.11
PF3D7_0728600	zinc finger, C3HC4 type, putative	1	-0.65	-0.56
PF3D7_0829200	prohibitin, putative	1	1.52	1.61
PF3D7_0831000	Plasmodium exported protein (PHISTb), unknown function (GEXP09)	1	0.11	0.2
PF3D7_0832600	stevor	1	-3.75	-3.66
PF3D7_1012800	conserved Plasmodium protein, unknown function	1	0.13	0.22
PF3D7_1019200	conserved Plasmodium protein, unknown function	1	1.77	1.86
PF3D7_1030500	26S proteasome regulatory subunit, putative	1	0.69	0.78
PF3D7_1031200	MORN repeat-containing protein 1 (MORN1)	1	3.22	3.31
PF3D7_1033500	WD-repeat protein, putative	1	0.59	0.68
PF3D7_1129800	conserved Plasmodium protein, unknown function	1	-0.65	-0.56
PF3D7_1138800	conserved Plasmodium protein, unknown function	1	-1.7	-1.61
PF3D7_1212500	glycerol-3-phosphate acyltransferase (GAT)	1	-0.28	-0.19
PF3D7_1308100	CCAAT-binding transcription factor, putative	1	1.5	1.59
PF3D7_1320500	SNARE protein, putative (SNAP23)	1	1.27	1.36
PF3D7_1357400	conserved Plasmodium protein, unknown function	1	-0.34	-0.25
PF3D7_1402300	26S proteasome regulatory subunit (RPN6)	1	-0.7	-0.61
PF3D7_1417500	pseudouridine synthase, putative	1	0.4	0.49
PF3D7_1418300	calmodulin, putative	1	-0.96	-0.87
PF3D7_1433700	conserved Plasmodium protein, unknown function	1	-0.81	-0.72
PF3D7_0110400	DNA-directed RNA polymerase 2, putative	1	-0.19	-0.1
PF3D7_0205900	proteasome 26S regulatory subunit, putative	1	-0.58	-0.49
PF3D7_0207100	conserved Plasmodium protein, unknown function	1	-1.17	-1.08
PF3D7_0210700	syntaxin, Qa-SNARE family (SYN17)	1	2.7	2.79
PF3D7_0602600	conserved Plasmodium protein, unknown function	1	-0.99	-0.9
PF3D7_0616600	conserved Plasmodium protein, unknown function	1	0.46	0.55
PF3D7_0628700	conserved Plasmodium protein, unknown function	1	1.66	1.75
PF3D7_0630700	conserved Plasmodium protein, unknown function	1	2.46	2.55
PF3D7_0706100	conserved Plasmodium protein, unknown function	1	-0.29	-0.2
PF3D7_0822500	dynein light chain 1 (DLC1)	1	2.85	2.94
PF3D7_0822700	conserved Plasmodium protein, unknown function	1	0.52	0.61
PF3D7_0825700	conserved Plasmodium protein, unknown function	1	2.12	2.21
PF3D7_0826700	receptor for activated c kinase (RACK)	1	-1.98	-1.89
PF3D7_0830800	surface-associated interspersed protein 8.2 (SURFIN 8.2) (SURF8.2)	1	-0.25	-0.16
PF3D7_0904200	conserved Plasmodium protein, unknown function	1	1.48	1.57
PF3D7_0909700	FHA domain protein, putative	1	-1.52	-1.43
PF3D7_0921000		1	2.31	2.4
PF3D7_0932800	conserved Plasmodium protein, unknown function	1	-0.8	-0.71
PF3D7_1015200		1	-0.48	-0.39
PF3D7_1017000	DNA polymerase delta catalytic subunit	1	1.06	1.15
PF3D7_1025000	formin 2, putative	1	-0.48	-0.39
PF3D7_1028900	conserved Plasmodium protein, unknown function	1	0.38	0.47
PF3D7_1110800	conserved Plasmodium protein, unknown function	1	1.31	1.4
PF3D7_1124400	U6 snRNA-associated Sm-like protein LSm1, putative (LSM1)	1	2.85	2.94
PF3D7_1134100	protein disulfide isomerase (PDI-11)	1	-0.01	0.08
PF3D7_1136300	tudor staphylococcal nuclease (TSN)	1	-1.5	-1.41
PF3D7_1143800	conserved Plasmodium protein, unknown function	1	-0.2	-0.11
PF3D7_1144500	ubiquitin activating enzyme (E1) subunit Aos1, putative (AOS1)	1	0.77	0.86
PF3D7_1212700	eukaryotic translation initiation factor 3 subunit 10, putative	1	-2.38	-2.29
PF3D7_1249300	protein phosphatase, putative	1	0.38	0.47
PF3D7_1308000	conserved Plasmodium membrane protein, unknown function	1	-0.32	-0.23
PF3D7_1311600	conserved Plasmodium protein, unknown function	1	0.39	0.48
PF3D7_1312900	eukaryotic translation initation factor 4 gamma, putative (EIF4G)	1	-1.62	-1.53
PF3D7_1318500	conserved Plasmodium protein, unknown function	1	1.64	1.73
PF3D7_1331800	60S ribosomal protein L23, putative	1	1.36	1.45
PF3D7_1353700	conserved Plasmodium protein, unknown function	1	1.4	1.49
PF3D7_1357800	TCP-1/cpn60 chaperonin family, putative	1	-1.5	-1.41
PF3D7_1422800	actin-related protein, putative (ARP4a)	1	0.86	0.95
PF3D7_1439500	CCAAT-binding transcription factor, putative	1	-1.5	-1.41
PF3D7_1467900	rab GTPase activator, putative	1	-1.14	-1.05
PF3D7_0304700	conserved Plasmodium protein, unknown function	1	2.24	2.33
PF3D7_0423200	BSD domain, putative	1	1.84	1.93
PF3D7_0708600	heat shock protein 86 family protein	1	3.56	3.65
PF3D7_0712600	erythrocyte membrane protein 1, PfEMP1 (VAR)	1	-1.16	-1.07
PF3D7_0922300	conserved Plasmodium protein, unknown function	1	4.18	4.27
PF3D7_1119200	conserved protein, unknown function	1	1.59	1.68
PF3D7_1435200	conserved Plasmodium protein, unknown function	1	1.07	1.16
PF3D7_0914500	conserved Plasmodium protein, unknown function	1	-0.77	-0.69
PF3D7_0212700	conserved Plasmodium protein, unknown function	1	1.25	1.33
PF3D7_0318600	cleavage and polyadenylation specifity factor, putative	1	-0.55	-0.47
PF3D7_0404800	conserved Plasmodium protein, unknown function	1	1.42	1.5
PF3D7_0410300	protein phosphatase, putative	1	0.41	0.49
PF3D7_0510400	conserved Plasmodium protein, unknown function	1	0.08	0.16
PF3D7_0511900	conserved Plasmodium protein, unknown function	1	0.24	0.32
PF3D7_0516400	phosducin-like protein, putative (PhLP3)	1	1.14	1.22
PF3D7_0603700	phenylalanyl-tRNA synthetase subunit, putative	1	0.71	0.79
PF3D7_0613800	transcription factor with AP2 domain(s) (ApiAP2)	1	-2.27	-2.19
PF3D7_0627200	myosin light chain, putative	1	1.93	2.01
PF3D7_0709500	conserved Plasmodium protein, unknown function	1	2.3	2.38
PF3D7_0723500	dynactin subunit 5, putative	1	1.92	2
PF3D7_0813600	translation initiation factor SUI1, putative	1	-0.17	-0.09
PF3D7_0902100	serine/threonine protein kinase, FIKK family (FIKK9.2)	1	-0.81	-0.73
PF3D7_0910100	Ran-binding protein, putative	1	-0.79	-0.71
PF3D7_1016800	Plasmodium exported protein (PHISTc), unknown function	1	-0.04	0.04
PF3D7_1111000	tRNA m5C-methyltransferase, putative	1	1.13	1.21
PF3D7_1115400	cysteine proteinase falcipain 3 (FP3)	1	-0.1	-0.02
PF3D7_1136600	conserved Plasmodium protein, unknown function	1	-1.86	-1.78
PF3D7_1206700	eukaryotic translation initiation factor 5, putative	1	-0.98	-0.9
PF3D7_1215100	conserved Plasmodium protein, unknown function	1	-0.27	-0.19
PF3D7_1222900	conserved Plasmodium protein, unknown function	1	0.9	0.98
PF3D7_1243900	double C2-like domain-containing protein (DOC2)	1	0.9	0.98
PF3D7_1250800	DNA repair protein rhp16, putative	1	-0.27	-0.19
PF3D7_1300500	rifin (RIF)	1	3.27	3.35
PF3D7_1307900	tripartite motif protein, putative	1	-0.07	0.01
PF3D7_1333500	conserved Plasmodium protein, unknown function	1	1.14	1.22
PF3D7_1334200	chaperone binding protein, putative	1	0.26	0.34
PF3D7_1348400	conserved Plasmodium membrane protein, unknown function	1	-0.22	-0.14
PF3D7_1352800	vacuolar fusion protein MON1, putative	1	0.22	0.3
PF3D7_1353300	conserved Plasmodium protein, unknown function	1	-0.91	-0.83
PF3D7_1354600	60S ribosomal protein L7-2, putative	1	0.81	0.89
PF3D7_1411000		1	-0.33	-0.25
PF3D7_1440900	conserved Plasmodium protein, unknown function	1	1.94	2.02
PF3D7_1452700	U1 snRNA associated protein, putative	1	1.46	1.54
PF3D7_1454300	serine/threonine protein kinase, putative (KIN)	1	0.41	0.49
PF3D7_1455600	ferlin, putative	1	-0.39	-0.31
PF3D7_1460000	biotin protein ligase, putative	1	2.46	2.54
PF3D7_1461900	valine--tRNA ligase, putative	1	-0.55	-0.47
PF3D7_1474500	splicing factor 3A subunit 1, putative (SF3A1)	1	0.08	0.16
mal_mito_2	CoxI	1	2.32	2.4
PF3D7_0304000	inner membrane complex protein 1a, putative (IMC1a)	1	0.17	0.25
PF3D7_0315200	circumsporozoite- and TRAP-related protein (CTRP)	1	0.03	0.11
PF3D7_0404000	conserved Plasmodium protein, unknown function	1	1.86	1.94
PF3D7_0404600	conserved Plasmodium membrane protein, unknown function	1	-1.29	-1.21
PF3D7_0512200	glutathione synthetase (GS)	1	0.89	0.97
PF3D7_0515200	conserved Plasmodium protein, unknown function	1	2.75	2.83
PF3D7_0517100	conserved Plasmodium protein, unknown function	1	0.34	0.42
PF3D7_0521600	conserved Plasmodium protein, unknown function	1	1.86	1.94
PF3D7_0526800	conserved Plasmodium protein, unknown function	1	-0.76	-0.68
PF3D7_0602700	conserved Plasmodium protein, unknown function	1	1.71	1.79
PF3D7_0621300	mRNA binding Pumilio-homology domain protein, putative	1	-1.2	-1.12
PF3D7_0728000	eukaryotic translation initiation factor 2 alpha subunit, putative	1	0.16	0.24
PF3D7_0814500	conserved Plasmodium protein, unknown function	1	-1.4	-1.32
PF3D7_0816300	conserved Plasmodium protein, unknown function	1	1.09	1.17
PF3D7_0816500	small heat shock protein HSP20, putative (HSP20)	1	4.5	4.58
PF3D7_0820700	2-oxoglutarate dehydrogenase E1 component	1	1.32	1.4
PF3D7_0919900	regulator of chromosome condensation, putative	1	-1.23	-1.15
PF3D7_0930600	peptidyl-prolyl cis-trans isomerase (CYP72)	1	-0.08	0
PF3D7_0931400	conserved Plasmodium protein, unknown function	1	-0.42	-0.34
PF3D7_1007800	conserved Plasmodium protein, unknown function	1	0.36	0.44
PF3D7_1011300	conserved Plasmodium membrane protein, unknown function	1	0.92	1
PF3D7_1027000	conserved Plasmodium protein, unknown function	1	-0.31	-0.23
PF3D7_1031900	conserved Plasmodium protein, unknown function	1	2.76	2.84
PF3D7_1037700	enhancer of rudimentary homolog, putative (ERH)	1	2.5	2.58
PF3D7_1118700	conserved Plasmodium protein, unknown function	1	0.21	0.29
PF3D7_1130400	26S proteasome regulatory subunit 6a, putative	1	0.89	0.97
PF3D7_1148800	Plasmodium exported protein (hyp11), unknown function	1	-1.55	-1.47
PF3D7_1150100	rifin, putative, truncated, pseudogene	1	2.03	2.11
PF3D7_1202500	trimethylguanosine synthase, putative	1	1.15	1.23
PF3D7_1224600	cytochrome c heme lyase, putative	1	1.34	1.42
PF3D7_1244600	ADP-ribosylation factor GTPase-activating protein, putative (ARFGAP)	1	0.54	0.62
PF3D7_1305900	conserved Plasmodium protein, unknown function	1	0.36	0.44
PF3D7_1323400	60S ribosomal protein L23a, putative	1	-0.7	-0.62
PF3D7_1324800	dihydrofolate synthase/folylpolyglutamate synthase (DHFS-FPGS)	1	0.16	0.24
PF3D7_1327000	conserved Plasmodium protein, unknown function	1	-0.41	-0.33
PF3D7_1361500		1	-0.45	-0.37
PF3D7_1415500	conserved Plasmodium membrane protein, unknown function	1	0.21	0.29
PF3D7_1418100	liver specific protein 1, putative (LISP1)	1	0.3	0.38
PF3D7_1421300	conserved Plasmodium protein, unknown function	1	0.64	0.72
PF3D7_1447500	conserved Plasmodium protein, unknown function	1	0.91	0.99
PF3D7_1451500	pre-mRNA-splicing factor cwf18, putative	1	0.37	0.45
PF3D7_1454600	mitochondrial ribosomal protein S11 precursor, putative	1	2.51	2.59
PF3D7_0302900	exportin 1, putative	1	-0.24	-0.16
PF3D7_0502200	conserved Plasmodium membrane protein, unknown function	1	-0.24	-0.16
PF3D7_0807600	conserved Plasmodium protein, unknown function	1	-1.16	-1.08
PF3D7_0831600	cytoadherence linked asexual protein 8 (CLAG8)	1	-2.23	-2.15
PF3D7_1431700	60S ribosomal protein L14, putative	1	-0.09	-0.01
PF3D7_1442400	conserved Plasmodium protein, unknown function	1	-1.38	-1.3
PF3D7_0722400	GTP binding protein, putative	1	-2.14	-2.07
PF3D7_0102500	erythrocyte binding antigen-181 (EBA181)	1	-2.47	-2.4
PF3D7_0106200	conserved Plasmodium protein, unknown function	1	1.5	1.57
PF3D7_0205200	conserved Plasmodium protein, unknown function	1	4.42	4.49
PF3D7_0212900	Leu/Phe-tRNA protein transferase, putative	1	0.58	0.65
PF3D7_0305200	conserved Plasmodium protein, unknown function	1	-1.36	-1.29
PF3D7_0423400	asparagine-rich protein (AARP)	1	0.47	0.54
PF3D7_0503200	conserved Plasmodium protein, unknown function	1	-0.67	-0.6
PF3D7_0513200	conserved Plasmodium protein, unknown function	1	-1.02	-0.95
PF3D7_0605700	conserved Plasmodium protein, unknown function	1	3.05	3.12
PF3D7_0630100	conserved Plasmodium protein, unknown function	1	0.32	0.39
PF3D7_0706300	conserved Plasmodium protein, unknown function	1	-0.52	-0.45
PF3D7_0709200	Cg6 protein,glutaredoxin-like protein (GLP3)	1	1.51	1.58
PF3D7_0720000	3'-5' exoribonuclease Csl4 homolog, putative	1	1.05	1.12
PF3D7_0723300	conserved Plasmodium protein, unknown function	1	-0.33	-0.26
PF3D7_0727700	conserved Plasmodium protein, unknown function	1	-0.36	-0.29
PF3D7_0728200	actin-like protein, putative (ALP3)	1	1.89	1.96
PF3D7_0730500	conserved Plasmodium protein, unknown function	1	-1.25	-1.18
PF3D7_0826000	conserved Plasmodium protein, unknown function	1	-0.25	-0.18
PF3D7_0921300	conserved Plasmodium protein, unknown function	1	1.1	1.17
PF3D7_0923500	cyclin-dependent kinase, putative	1	0.24	0.31
PF3D7_1009400	zinc finger protein, putative	1	0.56	0.63
PF3D7_1024400	conserved Plasmodium protein, unknown function	1	0.44	0.51
PF3D7_1102400	flavoprotein, putative	1	1.44	1.51
PF3D7_1108000	IWS1-like protein, putative	1	-0.45	-0.38
PF3D7_1108100	conserved Plasmodium protein, unknown function	1	-1.06	-0.99
PF3D7_1113200	conserved Plasmodium protein, unknown function	1	-0.53	-0.46
PF3D7_1122500	conserved Plasmodium protein, unknown function	1	-1.01	-0.94
PF3D7_1128100	cochaperone prefoldin complex subunit, putative	1	0.45	0.52
PF3D7_1144800	conserved Plasmodium protein, unknown function	1	-0.11	-0.04
PF3D7_1148900	probable protein, unknown function	1	-1.58	-1.51
PF3D7_1212400	tetratricopeptide repeat family protein, putative	1	1.74	1.81
PF3D7_1238500	conserved Plasmodium protein, unknown function	1	-0.51	-0.44
PF3D7_1244900	conserved Plasmodium protein, unknown function	1	1.25	1.32
PF3D7_1251300	thymidylate kinase (TMK)	1	4.27	4.34
PF3D7_1307300	DEAD box helicase, putative	1	0.91	0.98
PF3D7_1342800	phosphoenolpyruvate carboxykinase (PEPCK)	1	1.49	1.56
PF3D7_1343700	kelch protein, putative	1	-0.01	0.06
PF3D7_1354800	metacaspase 1 (MCA1)	1	1.68	1.75
PF3D7_1360400	conserved Plasmodium protein, unknown function	1	1.14	1.21
PF3D7_1367200	conserved Plasmodium protein, unknown function	1	4.37	4.44
PF3D7_1368200	RNAse L inhibitor protein, putative	1	-0.9	-0.83
PF3D7_1409100	aldo-keto reductase, putative	1	-0.68	-0.61
PF3D7_1422400	conserved Plasmodium protein, unknown function	1	-0.53	-0.46
PF3D7_1433100	conserved Plasmodium membrane protein, unknown function	1	1.13	1.2
PF3D7_1449100	conserved Plasmodium protein, unknown function	1	-0.22	-0.15
PF3D7_1474400	conserved Plasmodium protein, unknown function	1	0.83	0.9
PF3D7_1475400	cysteine repeat modular protein 4 (CRMP4)	1	-0.07	0
PF3D7_1478600	Plasmodium exported protein (hyp17), unknown function	1	-2.34	-2.27
PF3D7_0110500	bromodomain protein, putative	1	-1.19	-1.12
PF3D7_0212200	mitochondrial ribosomal protein L12 precursor, putative	1	0.54	0.61
PF3D7_0223500	erythrocyte membrane protein 1, PfEMP1 (VAR)	1	0.17	0.24
PF3D7_0304600	circumsporozoite (CS) protein (CSP)	1	0.2	0.27
PF3D7_0306100	conserved Plasmodium protein, unknown function	1	1.12	1.19
PF3D7_0519200	vacuolar ATP synthetase	1	-0.61	-0.54
PF3D7_0607600	conserved Plasmodium protein, unknown function	1	-0.24	-0.17
PF3D7_0702500	Plasmodium exported protein, unknown function	1	-2.9	-2.83
PF3D7_0707600	conserved Plasmodium protein, unknown function	1	1.61	1.68
PF3D7_0710000	conserved Plasmodium protein, unknown function	1	-0.56	-0.49
PF3D7_0714300	zinc finger protein, putative (ERF2)	1	-0.13	-0.06
PF3D7_0729500	mRNA (N6-adenosine)-methyltransferase, putative	1	-0.62	-0.55
PF3D7_0815800	vacuolar sorting protein VPS9, putative	1	-0.97	-0.9
PF3D7_1014100	conserved Plasmodium protein, unknown function	1	-2.51	-2.44
PF3D7_1017800	conserved Plasmodium protein, unknown function	1	-0.37	-0.3
PF3D7_1029900	conserved Plasmodium protein, unknown function	1	-0.59	-0.52
PF3D7_1034000	Sec1 family protein, putative	1	2.25	2.32
PF3D7_1202800	conserved Plasmodium protein, unknown function	1	2	2.07
PF3D7_1212100	peripheral plastid protein 1, putative (PPP1)	1	-0.59	-0.52
PF3D7_1216300	signal recognition particle SRP19 (SRP19)	1	0.86	0.93
PF3D7_1235600	serine hydroxymethyltransferase (SHMT)	1	1.56	1.63
PF3D7_1314800	ubiquitin-like protein, putative	1	2.24	2.31
PF3D7_1315400	zinc finger (CCCH type) protein, putative	1	-1.1	-1.03
PF3D7_1321600	phosphodiesterase gamma, putative (PDEgamma)	1	2	2.07
PF3D7_1323100	60S ribosomal protein L6, putative	1	-0.81	-0.74
PF3D7_1325400	conserved Plasmodium protein, unknown function	1	-0.97	-0.9
PF3D7_1326600	conserved Plasmodium protein, unknown function	1	-0.57	-0.5
PF3D7_1334100	conserved Plasmodium protein, unknown function	1	-0.13	-0.06
PF3D7_1355200	RAP protein, putative	1	0.22	0.29
PF3D7_1402200	conserved Plasmodium protein, unknown function	1	0.67	0.74
PF3D7_1405200	sybindin-like protein, putative	1	1.56	1.63
PF3D7_1406500	conserved Plasmodium protein, unknown function	1	0.63	0.7
PF3D7_1411900	p1/s1 nuclease, putative	1	-0.14	-0.07
PF3D7_1416500	NADP-specific glutamate dehydrogenase (GDH1)	1	-0.57	-0.5
PF3D7_1425700	conserved Plasmodium protein, unknown function	1	0.5	0.57
PF3D7_1426000	60S ribosomal protein L21e, putative	1	-0.4	-0.33
PF3D7_1433500	DNA topoisomerase II, putative	1	-0.85	-0.78
PF3D7_1469200	shewanella-like protein phosphatase 1, putative (SHLP1)	1	0.2	0.27
PF3D7_0323400	Rh5 interacting protein (RIPR)	1	-0.46	-0.4
PF3D7_0512400	conserved Plasmodium protein, unknown function	1	2.6	2.66
PF3D7_0514100	ATP-dependent DNA helicase UvrD (UvrD)	1	-0.77	-0.71
PF3D7_0629900	sec14-like cytosolic factor or phosphatidylinositol/phosphatidylcholine transfer protein, putative	1	3.36	3.42
PF3D7_0812300	conserved Plasmodium protein, unknown function	1	2.6	2.66
PF3D7_1033400	haloacid dehalogenase-like hydrolase, putative	1	-1.03	-0.97
PF3D7_1145100	coatamer gamma subunit, putative	1	-0.03	0.03
PF3D7_1243000	syntaxin, Qa-SNARE family (SYN16)	1	1.29	1.35
PF3D7_1367100	U1 small nuclear ribonucleoprotein, putative	1	2.02	2.08
PF3D7_0205300	conserved Plasmodium protein, unknown function	1	1.3	1.36
PF3D7_0316100	mitochondrial ribosomal protein L27 precursor, putative	1	0.66	0.72
PF3D7_0322900	40S ribosomal protein S3A, putative	1	-0.23	-0.17
PF3D7_0416500	repressor of RNA polymerase III transcription MAF1, putative	1	1.01	1.07
PF3D7_0416600	prohibitin-like protein, putative	1	0.49	0.55
PF3D7_0421700	conserved Plasmodium protein, unknown function	1	0.49	0.55
PF3D7_0502000	conserved Plasmodium protein, unknown function	1	-0.55	-0.49
PF3D7_0522700	iron-sulfur assembly protein, putative (SufA)	1	2.11	2.17
PF3D7_0607700	conserved Plasmodium protein, unknown function	1	-0.94	-0.88
PF3D7_0612200	leucine-rich repeat protein (LRR6)	1	-0.93	-0.87
PF3D7_0615500	cdc2-related protein kinase 5 (CRK5)	1	1.48	1.54
PF3D7_0623400	RNA-binding protein mei2 homologue, putative	1	1.85	1.91
PF3D7_0627800	acetyl-CoA synthetase, putative	1	-0.89	-0.83
PF3D7_0704800	conserved Plasmodium protein, unknown function	1	0.25	0.31
PF3D7_0706000	conserved Plasmodium protein, unknown function	1	-1.25	-1.19
PF3D7_0724000	Rab GTPase activator and protein kinase, putative	1	0.18	0.24
[truncated: 3,393 more rows]
