# Supplementary material for: A seven-helix protein constitutes stress granules crucial for regulating translation during human-to-mosquito transmission of Plasmodium falciparum
Source: PLoS Pathog. 2018 Aug 22;14(8):e1007249. doi: 10.1371/journal.ppat.1007249 (PMC6122839; doi:10.1371/journal.ppat.1007249)
Supplement: S2 File — Genes as identified by microarray analysis, fold-changes, grouped by function. (XLSX) [file ppat.1007249.s020.xlsx]

## Sheet: 1.5x up-reg. sorted by group
PLASMODB_ID	GENE (encoding for)	GROUP	PROPERTIES	Predicted FUNCTION (FEATURE)	Predicted COMPARTMENT	Fold change	Stage peak transcript expr.	Value (FPKM, plasmodb)
PF3D7_1203700	nucleosome assembly protein (NAPL/PFNAPL)	DNA & nucleus	Nucleosome assembly protein (NAP) profile	nucleosome assembly (histone/protein/DNA binding)	nucleus, cytoplasm	2.01391	Late Trophozoite	1012.16
PF3D7_1029600	adenosine deaminase (ADA)	DNA & nucleus	Adenosine/AMP deaminase profile	response to drug, purine ribonucleoside monophosphate biosynthetic process (adenosine deaminase activity (EC 3.5.4.4))	N/A	1.93187	Late Trophozoite	1016.26
PF3D7_1332600	apurinic/apyrimidinic endonuclease Apn1, putative (APN1)	DNA & nucleus	1 SP, 1 TM, Xylose isomerase-like TIM barrel motif, AP endonucleases family 2 profile	DNA repair (zinc ion/DNA binding)	nucleus	1.47427	Ookinete	75.52
PF3D7_0513300	purine nucleoside phosphorylase (PNP/PFPNP)	DNA & nucleus	Purine and uridine phosphorylases motif	nucleoside metabolic process (purine-nucleoside phosphorylase (EC 2.4.2.1))	N/A	2.14355	Late Trophozoite	1195.88
PF3D7_0719500	LEM3/CDC50 family protein, putative	DNA & nucleus	2 TMs, LEM3 (ligand-effect modulator 3) family / CDC50 family profile	N/A	(integral component of) membrane	1.56917	Gametocyte stage V	120.23
PF3D7_0617900	histone H3 variant (H3.3)	DNA & nucleus	Histone H3 profile	chromosome organization (DNA binding, protein heterodimerization activity)	euchromatin (nucleosome)	1.75321	Schizont	32842.5
PF3D7_0617800	histone H2A (H2A)	DNA & nucleus	Histone 2A profile	chromosome organization (DNA binding, protein heterodimerization activity)	nucleus (nucleosome)	1.53688	Ookinete	54797.3
PF3D7_0714000	histone H2B variant (H2B.Z/H2BV)	DNA & nucleus	Histone H2B profile	chromatin assembly/disassembly (DNA binding, protein heterodimerization activity)	nucleus (nucleosome)	2.49666	Schizont	5831.77
PF3D7_1117700	GTP-binding nuclear protein RAN/TC4 (RAN/PFRAN)	gene expression & transcription	Ras family domain, P-loop containing nucleoside triphosphate hydrolases profile	(intracellular) protein transport, nucleocytoplasmic transport, small GTPase mediated signal transduction, GTP catabolic process, RNA export from nucleus, regulation of cell cycle (GTP binding, GTPase activity)	membrane, nucleus	2.02792	Gametocyte stage II	3062.58
PF3D7_0705600	RNA helicase, putative	gene expression & transcription	4 P-loop containing nucleoside triphosphate hydrolase domains, Superfamilies 1 and 2 helicase C-terminal domain profile	Splicing of pre-mRNA (RNA helicase (EC 3.6.4.13))	nucleus	2.36199	Ring	16.2
PF3D7_1347500	DNA/RNA-binding protein Alba 4 (ALBA4/PFALBA4)	gene expression & transcription	AlbA-like domain	(DNA/RNA/nucleic acid binding)	cytoplasm, nucleus	2.08493	Ring	2045.41
PF3D7_0823200	RNA binding protein, putative	gene expression & transcription	2 RNA recognition motifs (a.k.a. RRM, RBD, or RNP domain), WW domain	regulation of translation (mRNA/nucleotide/protein/nucleic acid binding)	N/A	1.58008	Early Trophozoite	4649.75
PF3D7_1202900	high mobility group protein B1 (HMGB1/PFHMGB1)	gene expression & transcription	HMG (high mobility group) box	positive regulation of cytokine production, regulation of transcription (DNA templated) (DNA binding)	cytosol, nucleus, chromosome	1.71713	Ring	4674.86
PF3D7_1412300	nuclear transport factor 2, putative (NTF2)	gene expression & transcription	Nuclear transport factor 2 (NTF2) domain	transport, protein import into nucleus	intracellular	1.71713	Gametocyte stage V	1008.35
PF3D7_0517300	serine/arginine-rich splicing factor 1 (SR1)	gene expression & transcription	2 RNA recognition motifs (a.k.a. RRM, RBD, or RNP domain)	(regulation of) RNA splicing, mRNA processing (RNA/nucleic acid/nucleotide binding)	nucleus (spliceosomal complex), cytoplasm	1.69349	Early Trophozoite	1264.48
PF3D7_0824000	conserved Plasmodium protein, unknown function	gene expression & transcription	N/A	(regulation of) transcription (DNA-templated)	nucleus	1.7411	Ookinete	570.46
PF3D7_0814200	DNA/RNA-binding protein Alba 1 (ALBA1)	gene expression & transcription	Alba domain	(mRNA/DNA/nucleic acid binding, translation repressor activity)	nucleus, cytoplasm	1.84038	Early Trophozoite	14169.6
PF3D7_1131000	RNA-binding protein s1, putative	gene expression & transcription	RNA recognition motif	(nucleotide/nucleic acid binding)	N/A	1.46409	Gametocyte stage II	118.32
PF3D7_0607100	MYND-type zinc finger protein, putative	gene expression & transcription	Zinc finger MYND-type profile	N/A	nucleus	1.46409	Gametocyte stage V	47.52
PF3D7_1317300	conserved Plasmodium protein, unknown function	gene expression & transcription	RNA recognition motif (a.k.a. RRM, RBD, or RNP domain)	(nucleotide binding)	cytoplasm	1.45397	Gametocyte stage V	172.39
PF3D7_1426100	basic transcription factor 3b, putative	gene expression & transcription	NAC A/B domain profile	N/A	(transcription factor complex, nascent polypeptide-associated complex)	1.49485	Early Trophozoite	410.66
PF3D7_0923900	RNA binding protein, putative	gene expression & transcription	RNA recognition motif (a.k.a. RRM, RBD, or RNP domain)	(nucleic acid/nucleotide binding)	N/A	1.52626	Gametocyte stage II	1520.68
PF3D7_1317400	zinc finger protein, putative	gene expression & transcription	Zinc finger RanBP2 type profile	(zinc ion binding)	nuclear periphery	1.53688	Gametocyte stage V	120.69
PF3D7_0522000	conserved Plasmodium protein, unknown function	gene expression & transcription	N/A	transcription (DNA-templated) (DNA-binding, DNA-directed RNA polymerase activity, protein dimerization activity, nucleotidyltransferase activity)	nucleus	1.54756	Gametocyte stage V	691.28
PF3D7_1427600	CorA-like Mg2+ transporter protein, putative (MIT3)	gene expression & transcription	2 TMs	mRNA processing, RNA splicing (magensium ion binding)	mitochondrion (inner membrane), integral component of membrane	1.95884	Late Trophozoite	10
PF3D7_0519400	40S ribosomal protein S24 (RPS24)	translation	Ribosomal protein S24e profile	translation (structural constituent of ribosome)	ribosome (cytosolic small ribosomal subunit)	1.45397	Early Trophozoite	1821.45
PF3D7_0219200	40S ribosomal protein S30	translation	Ribosomal protein S30 profile	translation (structural constituent of ribosome)	ribosome (cytosolic small ribosomal subunit)	1.50525	Early Trophozoite	978.73
PF3D7_1358800	40S ribosomal protein S15 (RPS15)	translation	Ribosomal protein S15 profile, Ribosomal S13/S15 N-terminal domain, S15/NS1 RNA-binding domain	translation (structural constituent of ribosome)	ribosome (cytosolic small ribosomal subunit)	2.05623	Early Trophozoite	1093.27
PF3D7_1308300	40S ribosomal protein S27 (RPS27)	translation	Ribosomal protein S27 profile	translation (structural constituent of ribosome)	ribosome (cytosolic small ribosomal subunit)	1.49485	Gametocyte stage II	6194.01
PF3D7_1026800	40S ribosomal protein S2 (RPS2)	translation	Ribosomal protein S2 profile	translation (structural consituent of ribosome)	ribosome (cytosolic small ribosomal subunit)	1.87905	Early Trophozoite	4907.99
PF3D7_0705700	40S ribosomal protein S29, putative	translation	Ribosomal protein S14p/S29e profile, Glucocorticoid receptor-like (DNA-binding domain)	translation (structural constituent of ribosome)	ribosome	1.67018	Gametocyte stage II	2400.83
PF3D7_0306900	40S ribosomal protein S23, putative	translation	Ribosomal protein S12/S23 profile	translation (structural constituent of ribosome)	ribosome ((cytosolic) small ribosomal subunit)	1.76541	Gametocyte stage II	4826.02
PF3D7_1447000	40S ribosomal protein S5	translation	Ribosomal protein S5 profile (N-terminal domain/C-terminal domain)	translation (RNA binding, structural constituent of ribosome)	ribosome ((cytosolic) small ribosomal subunit)	1.75321	Early Trophozoite	5984.21
PF3D7_1105400	40S ribosomal protein S4, putative	translation	RS4NT (NUC023) domain, Ribosomal family S4e profile, KOW motif	translation (RNA binding, structural constituent of ribosome)	mitochondrion, ribosome (small ribosomal subunit)	1.70527	Early Trophozoite	2050.37
PF3D7_1309100	60S ribosomal protein L24, putative	translation	Ribosomal protein L24e	translation (structural consituent of ribosome)	cytosolic large ribosomal subunit	2.75108	Gametocyte stage II	1885.87
PF3D7_1424100	60S ribosomal protein L5, putative	translation	Ribosomal L18p/L5e family profile	translation (structural constituent of ribosome, 5S rRNA binding)	mitochondrion, ribosome (cytosolic large ribosomal subunit)	1.97247	Early Trophozoite	3093.1
PF3D7_0814000	60S ribosomal protein L13-2, putative	translation	Ribosomal protein L13e profile	translation (structural constituent of ribosome)	ribosome	1.95884	Early Trophozoite	1688.8
PF3D7_0719600	60S ribosomal protein L11a, putative	translation	Ribosomal protein L5 profile	translation (structural constituent of ribosome)	ribosome (cytosolic large ribosomal subunit)	1.95884	Early Trophozoite	3334.85
PF3D7_1414300	60S ribosomal protein L10, putative	translation	Ribosomal protein L16p/L10e profile	translation (structural consituent of ribosome)	ribosome (cytosolic large ribosomal subunit)	2.12874	Early Trophozoite	2034.49
PF3D7_0507100	60S ribosomal protein L4	translation	Ribosomal protein L4/L1 family profile	translation (structural constituent of ribosome)	ribosome (cytosolic large ribosomal subunit)	2	Early Trophozoite	3957.94
PF3D7_1103100	60S acidic ribosomal protein P1, putative (RPP1)	translation	60s Acidic ribosomal protein profile	translational elongation (structural constituent of ribosome)	ribosome (large ribosomal subunit)	2	Gametocyte stage II	16836.3
PF3D7_0516900	60S ribosomal protein L2 (RPL2)	translation	Ribosomal Proteins L2 (RNA bindingC-terminal domain)	translation (structural constituent of ribosome)	ribosome (cytosolic large ribosomal subunit)	1.72907	Early Trophozoite	10669
PF3D7_0821700	60S ribosomal protein L22, putative	translation	Ribosomal L22e protein family profile	(cytoplasmic) translation (structural constituent of ribosome)	ribosome	1.85318	Early Trophozoite	462.15
PF3D7_1130100	60S ribosomal protein L38 (RPL38)	translation	Ribosomal L38e protein family profile	translation (structural constituent of ribosome)	ribosome (cytosolic large ribosomal subunit)	1.56917	Gametocyte stage V	780.55
PF3D7_0309600	60S acidic ribosomal protein P2 (PfP2)	translation	60s Acidic ribosomal protein domain	translational elongation, entry into host cell (structural constituent of ribosome)	(host) cell surface, ribosome ((cytosolic) large ribosomal subunit)	1.67018	Early Trophozoite	4801.49
PF3D7_0415900	60S ribosomal protein L15, putative	translation	Ribosomal L15 domain	translation (structural constituent of ribosome)	ribosome	1.6245	Early Trophozoite	5378.64
PF3D7_1130200	60S ribosomal protein P0 (PfP0)	translation	Ribosomal protein L10 domain, 60s Acidic ribosomal protein domain	ribosome biogenesis, translation, translational elongation (structural constituent of ribosome)	mitochondrion, ribosome (cytosolic large ribosomal subunit)	1.6245	Early Trophozoite	3940.26
PF3D7_0614500	60S ribosomal protein L19 (RPL19)	translation	Ribosomal protein L19e profile	translation (structural consituent of ribosome)	ribosome (cytosolic large ribosomal subunit)	1.86607	Early Trophozoite	898.85
PF3D7_0412100	30S ribosomal protein S12, mitochondrial, putative	translation	Ribosomal protein S12/S23 profile	translation (structural constituent of ribosome)	ribosome (small ribosomal subunit)	1.55833	Late Trophozoite	16.94
PF3D7_1010800	50S ribosomal protein L22, mitochondrial, putative	translation	Ribosomal protein L22p/L17e	translation (structural constituent of ribosome)	ribosome	1.91853	Gametocyte stage V	86.86
PF3D7_1243600	translation initiation factor SUI1, putative	translation	Translation initiation factor SUI1 domain	translational initiation (translation initiation factor activity)	N/A	1.77769	Gametocyte stage II	1681.99
PF3D7_0620800	tRNA Alanine	translation	N/A	N/A	N/A	1.93187	Schizont	155.4
PF3D7_0913200	elongation factor 1-beta (EF-1beta/PFEF-1BETA)	translation	Glutathione S-transferase (GST, C-terminal domain), EF-1 guanine nucleotide exchange domain	translational elongation (guanyl-nucleotide exchange factor activity, translation elongation factor activity)	(eukaryotic translation elongation factor 1 complex)	2.46229	Early Trophozoite	263.12
PF3D7_1204300	eukaryotic translation initiation factor 5A (EIF5A)	translation	Translation initiation factor eIF-5A profile	translational initiation/frameshifting, positive regulation of translational elongation/termination, peptidyl-lysine modification to peptidyl-hypusine (RNA/ribosome binding, translation elongation/initiation factor activity	cytoplasm	2.42839	Early Trophozoite	3530.09
PF3D7_1040300	rifin (RIF/RIF-A)	antigenic variation & cytoadherence	1 SP, 1 TM, variant surface antigen (rifin family), export domain	antigenic variation, modulation by symbiont of host erythrocyte aggregation, cytoadherence, rosetting	Maurer's cleft, symbiont-containing vacuole, host cell plasma membrane	1.87905	Ring	1.79
PF3D7_0115600	rifin (RIF/RIF-A)	antigenic variation & cytoadherence	1 TM, variant surface antigen (rifin family), export domain	antigenic variation, modulation by symbiont of host erythrocyte aggregation, cytoadherence, rosetting	Maurer's cleft, symbiont-containing vacuole, host cell plasma membrane	1.53688	Ring	17
PF3D7_0400500	rifin (RIF/RIF-A)	antigenic variation & cytoadherence	1 TM, variant surface antigen (rifin family)	antigenic variation, modulation by symbiont of host erythrocyte aggregation, cytoadherence, rosetting	Maurer's cleft, symbiont-containing vacuole, host cell plasma membrane	1.87905	Gametocyte stage V	21.82
PF3D7_0425900	rifin (RIF/RIF-A)	antigenic variation & cytoadherence	1 TM, variant surface antigen (rifin family)	antigenic variation, modulation by symbiont of host erythrocyte aggregation, cytoadherence, rosetting	Maurer's cleft, symbiont-containing vacuole, host cell plasma membrane	1.50525	Ring	4.36
PF3D7_0300200	rifin (RIF/RIF-A)	antigenic variation & cytoadherence	1 TM, variant surface antigen (rifin family)	antigenic variation, modulation by symbiont of host erythrocyte aggregation, cytoadherence, rosetting	Maurer's cleft, symbiont-containing vacuole, host cell plasma membrane	1.50525	Gametocyte stage II	5.07
PF3D7_0732200	rifin (RIF/RIF-A)	antigenic variation & cytoadherence	3 TM, variant surface antigen (rifin family), EF-hand, export domain	antigenic variation, modulation by symbiont of host erythrocyte aggregation, cytoadherence, rosetting	Maurer's cleft, symbiont-containing vacuole, host cell plasma membrane	2.07053	Ring	3.71
PF3D7_0400300	rifin/PIR protein (RIF/RIF-A)	antigenic variation & cytoadherence	1 TM, variant surface antigen (rifin family)	antigenic variation, modulation by symbiont of host erythrocyte aggregation, cytoadherence, rosetting	Maurer's cleft, symbiont-containing vacuole, host cell plasma membrane	1.61328	Ring	30.85
PF3D7_0701800	rifin (RIF/RIF-A)	antigenic variation & cytoadherence	1 SP, 1 TM, variant surface antigen (rifin family), export domain	antigenic variation, modulation by symbiont of host erythrocyte aggregation, cytoadherence, rosetting	Maurer's cleft, symbiont-containing vacuole, host cell plasma membrane	1.46409	Ring	4.61
PF3D7_0631900	stevor	antigenic variation & cytoadherence	1 SP, 2 TMs, variant surface antigen (stevor family), export domain	modulation by symbiont of host erythrocyte aggregation	membrane, Maurer's cleft	1.94531	Late Trophozoite	1.78
PF3D7_0202200	EMP1-trafficking protein (PTP1)	antigenic variation & cytoadherence	2 TMs, export domain	N/A	integral component of membrane, host cell cytoplasm, Maurer's cleft	1.54756	Ring	154.03
PF3D7_0701000	erythrocyte membrane protein 1 (PfEMP1), pseudogene	antigenic variation & cytoadherence	1 TM, Duffy binding domain, acidic terminal segments, variant surface antigen of PfEMP1	pathogenesis (receptor activity)	integral component of membrane	2.56685	Late Trophozoite	0.08
PF3D7_0202000	knob-associated histidine-rich protein (KAHRP)	antigenic variation & cytoadherence	1 SP, export domain	(protein binding)	cytoplasm, Maurer's cleft, infected host cell surface knob	2.05623	Ring	6194.91
PF3D7_0632500	erythrocyte membrane protein 1, PfEMP1 (VAR/VAR-UPSB5)	antigenic variation & cytoadherence	7 Duffy binding domains, N-terminal segments of PfEMP1, 2 PFEMP DBL domains, acidic terminal segments, variant surface antigen of PfEMP1, export domain	pathogenesis, adhesion, cytoadherence, antigenic variation, modulation by symbiont of host erythrocyte aggregation (receptor activity, cell adhesion molecule binding)	integral component of membrane, host cell plasma membrane, infected host cell surface knob	2.25012	Ring	13.11
PF3D7_1100800	Pfmc-2TM Maurer's cleft two transmembrane protein (MC-2TM/PFMC-2TM/PFMC-2TM_11.1)	antigenic variation & cytoadherence	1 SP, 2 TMs, export domain	translocation of peptides or proteins into host	integral component of membrane, Maurer's cleft	2.39496	Ookinete	33.85
PF3D7_1401600	Plasmodium exported protein (PHISTb), unknown function	exported protein	1 TM, Plasmodium RESA N-terminal domain, export domain	N/A	host cell, cytoplasm	1.45397	Schizont	344.33
PF3D7_0424000	Plasmodium exported protein (PHISTc), unknown function	exported protein	1 SP, 1 TM, Plasmodium RESA N-terminal domain, export domain	(nucleotide binding)	cytoplasm	1.45397	Early Trophozoite	205.32
PF3D7_0425300	Plasmodium exported protein (PHISTa), unknown function, pseudogene	exported protein	1 SP, 1 TM, Plasmodium RESA N-terminal domain, export domain	translation, leucyl-tRNA aminoacylation (ATP binding/leucine-tRNA ligase activity)	cytoplasm	1.47427	Ring	0.49
PF3D7_0830600	Plasmodium exported protein (PHISTc), unknown function	exported protein	1 TM, Plasmodium RESA N-terminal domain, export domain	N/A	Maurer's cleft	1.55833	Ring	189.34
PF3D7_1149700	Plasmodium exported protein (PHISTa), unknown function	exported protein	Plasmodium RESA N-terminal domain	(DNA binding, hydrolase/nucleotidyltransferase activity)	N/A	1.48452	Ring	3.29
PF3D7_0832200	Plasmodium exported protein (PHISTa-like), unknown function	exported protein	1 TM, Plasmodium RESA N-terminal domain, export domain	N/A	host cell cytosol	1.84038	Early Trophozoite	112.22
PF3D7_0202100	Plasmodium exported protein (PHISTc), unknown function/liver stage associated protein 2 (LSAP2/LSAP-2)	exported protein	1 TM, Plasmodium RESA N-terminal domain, export domain	N/A	membrane	1.68179	Early Trophozoite	39.16
PF3D7_1001700	Plasmodium exported protein (PHISTc), unknown function	exported protein	1 SP, 1 TM, Plasmodium RESA N-terminal domain, export domain	N/A	N/A	1.64718	Ring	87.01
PF3D7_0731300	Plasmodium exported protein (PHISTb), unknown function (PfG174)	exported protein	1 TM, Plasmodium RESA N-terminal domain, exported protein	N/A	Maurer's cleft	1.90528	Late Trophozoite	40.23
PF3D7_1201200	Plasmodium exported protein (PHISTa-like), unknown function	exported protein	1 TM, Plasmodium RESA N-terminal domain, export domain	N/A	membrane	1.87905	Ring	212.88
PF3D7_0402100	Plasmodium exported protein (PHISTb), unknown function	exported protein	1 SP, 1 TM, Plasmodium RESA N-terminal domain, export domain	protein folding	membrane, host cell cytoplasm	2.12874	Ring	93.46
PF3D7_1033200	early transcribed membrane protein 10.2 (ETRAMP10.2/PFJ323)	exported protein	1 SP, 2 TMs, early transcribed membrane protein (ETRAMP) family profile	N/A	Maurer's cleft, symbiont-containing vacuole membrane	1.56917	Early Trophozoite	1702.36
PF3D7_1240100	early transcribed membrane protein 12 (ETRAMP12/PFSEP12)	exported protein	1 SP, 2 TMs, early transcribed membrane protein (ETRAMP) family profile	N/A	membrane, apicoplast	1.59107	Ring	65.22
PF3D7_1001500	early transcribed membrane protein 10.1 (ETRAMP10/PFSEP10)	exported protein	1 SP, 2 TMs, early transcribed membrane protein (ETRAMP) family domain	N/A	symbiont-containing vacuole membrane	3.16017	Ring	1826.4
PF3D7_0202500	early transcribed membrane protein 2 (ETRAMP2/SEP2)	exported protein	1 SP, 1 TM, early transcribed membrane protein (ETRAMP) family profile	N/A	symbiont-containing vacuole membrane	2.53151	Ring	10236.2
PF3D7_0532100	early transcribed membrane protein 5 (ETRAMP5/ANTIGEN 22/ETRAMPBLOB.1)	exported protein	1 SP, 1 TM, early transcribed membrane protein (ETRAMP) family profile	(protein binding)	symbiont-containing vacuole membrane	1.97247	Early Trophozoite	69171.6
PF3D7_1102700	early transcribed membrane protein 11.1 (ETRAMP11.1)	exported protein	1 SP, 2 TMs, early transcribed membrane protein (ETRAMP) family profile	N/A	symbiont-containing vacuole membrane	2.15846	Ring	4751.24
PF3D7_1102800	early transcribed membrane protein 11.2 (ETRAMP11.2)	exported protein	1 SP, 2 TMs, early transcribed membrane protein (ETRAMP) family profile	N/A	symbiont-containing vacuole membrane	2.36199	Ring	51532.3
PF3D7_0830400	CRA domain-containing protein, putative	exported protein	1 SP, 2 TMs, Circumsporozoite-related antigen (CRA) domain	(ATP binding)	Maurer's cleft	1.55833	Ring	1035.57
PF3D7_0501200	parasite-infected erythrocyte surface protein (PIESP2/PFE60)	exported protein	1 SP, 3 TMs, export domain	(protein binding)	cell surface, host cell cytoplasm, Maurer's cleft	1.45397	Early Trophozoite	1109.6
PF3D7_0402400	Plasmodium exported protein, unknown function/gametocyte exported protein 18 (GEXP18/PFGEXP18)	exported protein	1 TM, export domain	(nucleotide binding)	cytoplasm	1.49485	Early Trophozoite	1867.97
PF3D7_0220200	Plasmodium exported protein, unknown function	exported protein	1 SP, 2 TMs, export domain	N/A	membrane, apicoplast	3.07375	Early Trophozoite	1057.42
PF3D7_1149500	ring-infected erythrocyte surface antigen 2, pseudogene (RESA2)	exported protein	1 TM, Plasmodium RESA N-terminal domain, DnaJ domain, X-domain of DnaJ-containing	regulation of Rho protein signal transduction (Rho guanyl-nucleotide exchange factor activity)	membrane	2.8481	Ring	56.19
PF3D7_1471100	exported protein 2 (EXP2)	exported protein	1 SP	pore formation in membrane of host by symbiont (protein binding)	symbiont-containing vacuole membrane, host cell cytoplasmic vesicle (PTEX complex)	2.73208	Early Trophozoite	7164.32
PF3D7_1252300	conserved Plasmodium protein, unknown function	exported protein	1 TM	N/A	Maurer's cleft	2.54912	Early Trophozoite	5660.08
PF3D7_0112900	Plasmodium exported protein, unknown function	exported protein	1 SP, 2 TMs, export domain	N/A	cytoplasm	2.49666	Gametocyte stage V	27.87
PF3D7_1253200	hypothetical protein	exported protein	1 SP, export domain	(ATP binding)	nucleus	2.2974	Ring	35.21
PF3D7_1301700	CX3CL1-binding protein 2/gametocyte exported protein 7 (CBP2/GEXP07/PFGEXP07)	exported protein	1 SP, 3 TMs, export domain	(protein binding)	host cell surface	2.18859	Ring	910.33
PF3D7_0601900	conserved Plasmodium protein, unknown function	exported protein	1 TM	protein transport (ATP/protein/zinc ion binding)	Maurer's cleft	2.07053	Early Trophozoite	16245.7
PF3D7_0501000	Plasmodium exported protein, unknown function	exported protein	1 TM, export domain	N/A	Maurer's cleft	1.86607	Early Trophozoite	1000.8
PF3D7_0731200	Plasmodium exported protein, unknown function	exported protein	2 TMs, export domain	N/A	N/A	1.46409	Ring	50.82
PF3D7_1252900	Plasmodium exported protein, unknown function	exported protein	1 SP, export domain	ubiquitin cycle, regulation of protein metabolic process, post-translational protein modification (ubiquitin-protein transferase activity)	N/A	1.53688	Ring	27.84
PF3D7_1353200	membrane associated histidine-rich protein (MAHRP2)	exported protein	1 TM	N/A	Maurer's cleft	1.65864	Ring	9113.62
PF3D7_0113300	Plasmodium exported protein (hyp1), unknown function	exported protein	1 SP, 1 TM, Prokaryotic membrane lipoprotein lipid attachment site profile, export domain	N/A	membrane	1.64718	Ring	198.86
PF3D7_0800800	Plasmodium exported protein (hyp7), unknown function	exported protein	1 SP, 2 TMs, export domain	N/A	N/A	1.6358	Early Trophozoite	67.47
PF3D7_0730800	Plasmodium exported protein, unknown function, unspecified product	exported protein	1 SP, ARM repeat	invasion (binding)	nucleus	1.6245	Early Trophozoite	1536.32
PF3D7_0901800	Nuclear transport factor 2, putative (NTF2)	exported protein	1 TM, Plasmodium protein of unknown function (Plasmod_dom_1), export domain	N/A	N/A	1.59107	Late Trophozoite	24.69
PF3D7_0301800	Plasmodium exported protein, unknown function	exported protein	1 TM, export domain	N/A	membrane	1.59107	Ring	105.64
PF3D7_0501300	skeleton-binding protein 1 (SBP1)	exported protein	1 TM	protein transport (protein binding)	Maurer's cleft, integral component of membrane, symbiont-containing vacuole membrane	2.11404	Ring	9174.53
PF3D7_0207600	serine repeat antigen 5 (SERA5/P113/P126/PF140/SERP)	RBC invasion	1 SP, Papain family cysteine protease profile	immunoglobulin production, regulation of immune response, proteolysis (protein binding, cysteine-type peptidase activity (EC 3.4.22.-))	symbiont-containing vacuole	1.98618	Schizont	18740.7
PF3D7_0206800	merozoite surface protein 2 (MSP2)	RBC invasion	Merozoite Surface Antigen 2 (MSA-2) family profile	cell adhesion	anchored /integralcomponent of plasma membrane	1.85318	Schizont	60768.2
PF3D7_1228600	merozoite surface protein 9 (MSP9/ABRA/P101)	RBC invasion	1 SP	invasion	membrane, symbiont-containing vacuole membrane, host cell cytoplasm	2.04202	Schizont	8641.54
PF3D7_0424300	erythrocyte binding antigen-165, pseudogene (EBA165/EBA-165/PAEBL)	RBC invasion	1 SP, 1 TM, 2 Duffy binding domains, Erythrocyte binding antigen 175 motif	pathogenesis, invasion (receptor activity)	integral component of membrane	1.51572	Ookinete	7.2
PF3D7_1035400	merozoite surface protein 3 (MSP3/MSP3.1/SPAM)	RBC invasion	1 SP, Merozoite surface protein (SPAM) domain	entry into host cell (heme/protein binding)	plasma membrane, cell surface	2.78949	Ookinete	320.8
PF3D7_0424100	reticulocyte binding protein homologue 5 (RH5/PFRH5)	RBC invasion	1 SP	entry into host, invasion (heparin/protein/host cell surface receptor binding)	rhoptry	1.45397	Ookinete	35.4
PF3D7_0501500	rhoptry-associated protein 3 (RAP3)	RBC invasion	1 SP, 1 TM	invasion	rhoptry	1.47427	Schizont	348.27
PF3D7_0731500	erythrocyte binding antigen-175 (EBA175)	RBC invasion	1 SP, 1 TM, 2 Duffy binding domains, Erythrocyte binding antigen 175 motif	pathogenesis, invasion, modulation by symbiont of host receptor-mediated signal transduction, entry into host cell (heparin/host cell surface receptor binding, receptor activity,	microneme, integral component of membrane	1.49485	Late Trophozoite	277.66
PF3D7_1335100	merozoite surface protein 7 (MSP7)	RBC invasion	1 SP, MSP7-like protein C-terminal domain	entry into host cell (host cell surface receptor/protein binding)	membrane	1.68179	Schizont	1060.15
PF3D7_0905400	high molecular weight rhoptry protein 3 (RhopH3)	RBC invasion	1 SP	entry into host cell (protein binding)	rhoptry	2.28153	Schizont	2632.03
PF3D7_1038000	antigen UB05	RBC invasion	1 SP, 2 TMs	N/A	membrane	2.28153	Gametocyte stage II	11047.8
PF3D7_1410400	rhoptry-associated protein 1 (RAP1/PFRAP1/PFRAP-1/RAP-1)	RBC invasion	1 SP, Rhoptry-associated protein 1 (RAP-1) profile	invasion (protein binding)	rhoptry, symbiont-containing vacuole	1.50525	Schizont	3525.1
PF3D7_0501600	rhoptry-associated protein 2 (RAP2)	RBC invasion	1 SP	entry into host cell	rhoptry	1.90528	Schizont	251.34
PF3D7_0630800	TPH domain-containing protein, putative	cytoskeleton & motility	Tumour suppressor (Mitostatin) profile	(ATP/actin/calmodulin binding, motor activity)	cytoplasm (myosin complex)	1.48452	Ookinete	95.17
PF3D7_0521900	conserved Plasmodium protein, unknown function	cytoskeleton & motility	N/A	(ATP/actin/calmodulin binding, motor activity)	cytoplasm (myosin complex)	1.46409	Gametocyte stage V	34.13
PF3D7_0823500	inner membrane complex protein 1i, putative (IMC1i)	cytoskeleton & motility	Inner membrane complex protein profile	invasion	inner membrane complex	1.45397	Ookinete	1382.85
PF3D7_0525800	inner membrane complex protein 1g, putative (IMC1g)	cytoskeleton & motility	2 Inner membrane complex protein domains	N/A	inner membrane complex	3.53081	Ookinete	707.78
PF3D7_1419600	conserved Plasmodium protein, unknown function	cytoskeleton & motility	N/A	(motor activity, ATP binding)	cytoplasm	1.81504	Ookinete	166.47
PF3D7_0829500	conserved Plasmodium protein, unknown function	cytoskeleton & motility	4 TMs	(ATP/actin binding, motor activity, DNA-directed RNA polymerase (EC 2.7.7.6))	cytoplasm, myosin complex	1.75321	Gametocyte stage V	26.39
PF3D7_1408800	conserved Plasmodium protein, unknown function	cytoskeleton & motility	N/A	(structural molecule activity)	intermediate filament	2.11404	Gametocyte stage V	32.29
PF3D7_1246200	actin I (ACT1/PFACT1)	cytoskeleton & motility	Actin domain	cytoskeleton organization (structural constituent of cytoskeleton)	(actin filament)	1.55833	Schizont	10853.2
PF3D7_0806600	kinesin-like protein, putative	cytoskeleton & motility	Kinesin motor domain	microtubule-based movement (ATP/microtubule binding, microtubule motor activity)	N/A	1.55833	Ookinete	318.24
PF3D7_0624900	GAS8-like protein, putative	cytoskeleton & motility	Growth-arrest specific micro-tubule binding domain	cell motility	motile cilium, cytoplasm	1.58008	Gametocyte stage V	59.37
PF3D7_0503400	actin-depolymerizing factor 1 (ADF1/PFADF1)	cytoskeleton & motility	Actin depolymerisation factor/cofilin -like domain	actin filament severing, actin cytoskeleton organization, cytoplasmic actin-based contraction involved in cell motility (actin (monomer) binding)	cytosol (actin cytoskeleton)	1.56917	Gametocyte stage II	5322.5
PF3D7_1012400	hypoxanthine-guanine phosphoribosyltransferase (HGPRT/GPRT/HGXPRT/HPRT/HPT/HXGPRT/XPRT)	metabolism	HGPRTase: hypoxanthine phosphoribosyltransferase domain	purine ribonucleoside salvage, nucleoside metabolic process (hypoxanthine phosphoribosyltransferase activity (EC 2.4.2.8))	cytoplasm	2.12874	Early Trophozoite	4584.94
PF3D7_1001200	acyl-CoA binding protein, isoform 2, ACBP2 (ACBP2)	metabolism	Acyl-CoA-binding (ACB) domain profile	fatty acid metabolic process (fatty-acyl-CoA binding)	apicoplast	3.50642	Early Trophozoite	149.51
PF3D7_1343000	phosphoethanolamine N-methyltransferase (PMT/PFPMT)	metabolism	Methyltransferase domain	phosphatidylcholine biosynthetic process (protein binding, phosphoethanolamine N-methyltransferase activity (EC 2.1.1.103))	Golgi apparatus	2.56685	Late Trophozoite	2659.81
PF3D7_1124600	ethanolamine kinase (EK)	metabolism	Choline/ethanolamine kinase domain	lipid metabolic/phosphatidylcholine biosynthetic/phosphatidylethanolamine biosynthetic process (transferase activity (transferring phosphorus-containing groups), ethanolamine kinase activity (EC 2.7.1.82))	cytoplasm	1.48452	Late Trophozoite	526.66
PF3D7_1439900	triosephosphate isomerase (TIM/TPI)	metabolism	Triosephosphate isomerase (TIM) family profile	metabolic/glycolytic/fatty acid biosynthetic process, gluconeogenesis, pentose-phosphate shunt (triose-phosphate isomerase activity (EC 5.3.1.1))	N/A	1.49485	Gametocyte stage II	908.55
PF3D7_0626800	pyruvate kinase (PYRK/PFPYRK/PYKI)	metabolism	Pyruvate kinase (barrel/alpha/beta domain)	protein homotetramerization, glycolytic process (potassium ion/magnesium ion binding, pyruvate kinase activity (EC 2.7.1.40))	N/A	1.7411	Late Trophozoite	3244.18
PF3D7_0621200	pyridoxine biosynthesis protein PDX1 (PDX1/PFPDX1)	metabolism	PdxS/SNZ family profile, Ribulose-phoshate binding barrel motif	response to singlet oxygen, vitamin B6 biosynthetic process, pyridoxal phosphate biosynthetic process, pyridoxine biosynthetic process (glutaminase activity)	cytosol	2.01391	Early Trophozoite	3446.84
PF3D7_1462800	glyceraldehyde-3-phosphate dehydrogenase (GAPDH)	metabolism	GAPDH-I: glyceraldehyde-3-phosphate dehydrogenase (type I) profile	oxidation-reduction process, glucose metabolic process, entry into host cell, glycolytic process, gluconeogenesis (NADP/NAD/protein binding, glyceraldehyde-3-phosphate dehydrogenase (NAD+) (phosphorylating) activity (EC 1.2.1.12))	cytosol, membrane, cell surface	2.02792	Late Trophozoite	39625.6
PF3D7_1015900	enolase (ENO/PFEN)	metabolism	Enolase (N-terminal/C-terminal domain)	transcription (DNA-templated), activation of immune response, glycolytic process, gluconeogenesis, autophagic vacuole assembly (magnesium ion/protein binding, phosphopyruvate hydratase activity (EC 4.2.1.11))	cytoskeleton, plasma membrane, food vacuole, nucleus, cell surface, cytoplasm (phosphopyruvate hydratase complex)	1.51572	Early Trophozoite	3068.02
PF3D7_1352500	thioredoxin-related protein, putative	metabolism	1 SP, 2 TMs, Thioredoxin domain profile	cell redox homeostasis (protein disulfide isomerase activity (EC 5.3.4.1))	N/A	1.52626	Schizont	2294.11
PF3D7_1145700	bicoid-interacting protein BIN3, putative	metabolism	Bin3-type S-adenosyl-L-methionine (SAM) domain profile	(methyltransferase activity (EC 2.1.1.-))	N/A	1.47427	Gametocyte stage V	99.79
PF3D7_1037300	ADP/ATP transporter on adenylate translocase (ADT)	metabolism	3 TMS, 3 Mitochondrial carrier protein domains	(transmembrane) transport (ATP:ADP antiporter activity)	cell surface, mitochondrial inner membrane	1.64718	Gametocyte stage II	438.02
PF3D7_0505300	UDP-N-acetylglucosamine transporter	metabolism	2 Nucleotide-sugar transporter domains, 9 TMs	carbohydrate transport (sugar:proton symporter activity)	integral component of membrane, Golgi membrane	1.75321	Ookinete	23.26
PF3D7_0922200	S-adenosylmethionine synthetase/methionine adenosyltransferase (SAMS/PFSAMS/MAT)	metabolism	S-adenosylmethionine synthetase profile, Methionine adenosyltransferase profile	cell redox homeostasis, S-adenosylmethionine biosynthetic process (protein homodimerization/methionine adenosyltransferase activity (EC 2.5.1.6)), ATP binding)	cell surface	1.84038	Late Trophozoite	5456.82
PF3D7_0520200	conserved Plasmodium protein, unknown function	metabolism	N/A	(+)-abscisic acid 8'-hydroxylase activity	N/A	1.84038	Late Trophozoite	25.91
PF3D7_1324900	L-lactate dehydrogenase (LDH/PFLDH)	metabolism	1 SP, 1 TM, L-lactate/malate dehydrogenase profile	oxidation-reduction process, (cellular) carbohydrate metabolic process, glycolytic process, carboxylic acid metabolic process (oxidoreductase activity, protein binding, L-lactate dehydrogenase activity (EC 1.1.1.27))	intracellular	1.82766	Late Trophozoite	4942.74
PF3D7_0520900	adenosylhomocysteinase/S-adenosyl-L-homocysteine hydrolase (SAHH)	metabolism	S-adenosyl-L-homocysteine hydrolase profile, 2 Formate/glycerate dehydrogenase catalytic domain-likes, ahcY: adenosylhomocysteinase profile	one-carbon metabolic process, S-adenosylhomocysteine catabolic process (NAD binding, adenosylhomocysteinase activity (EC 3.3.1.1))	intracellular	1.59107	Late Trophozoite	1209.28
PF3D7_1444800	fructose-bisphosphate aldolase (FBPA/ALDO)	metabolism	Fructose-bisphosphate aldolase class-I profile	glycolytic process, actin polymerization or depolymerization (actin binding, fructose-bisphosphate aldolase activity (EC 4.1.2.13))	cell surface, cytoplasm	1.91853	Early Trophozoite	8386.87
PF3D7_1027300	peroxiredoxin (nPrx/MCP1/PFNPRX)	metabolism	AhpC/TSA family profile	oxidation-reduction process, entry into host cell (antioxidant activity, oxidoreductase activity (EC 1.11.1.15))	nucleus	1.91853	Schizont	8770.9
PF3D7_0818900	heat shock protein 70 (HSP70/HSP70-1/PFHSP70-1)	proteostasis	Hsp70 protein profile	response to heat, response to unfolded protein ((heat shock) protein binding, ATPase activity)	nucleus, cytoplasm, cell surface	1.72907	Late Trophozoite	11394.6
PF3D7_1241900	tetratricopeptide repeat protein, putative	proteostasis	1 SP, 1 TM, 2 TPR repeats	(protein binding)	membrane, apicoplast	1.67018	Gametocyte stage V	53.95
PF3D7_1306400	26S proteasome regulatory subunit 10B, putative (RPT4)	proteostasis	ATPase family associated with various cellular activities (AAA), P-loop containing nucleoside triphosphate hydrolases	(ubiquin-dependent) protein catabolic process, proteasome regulatory particle assembly (ATP binding, hydrolase activity, Proteasome ATPase (EC 3.6.4.8))	cytoplasm (proteasome regulatory particle (base subcomplex))	1.65864	Late Trophozoite	366.46
PF3D7_1134000	heat shock protein 70 (HSP70-3/MTHSP70/PFHSP70-3)	proteostasis	Hsp70 protein profile, 2 Actin-like ATPase domains	protein folding, response to unfolded protein, response to heat (ATP/unfolded protein binding)	mitochondrion	1.46409	Early Trophozoite	724.53
PF3D7_1211400	heat shock protein DNAJ homologue Pfj4 (PfJ4)	proteostasis	DnaJ domain	response to heat, response to unfolded protein (Hsp70/unfolded protein binding)	(host cell) cytoplasm, nucleus	1.59107	Gametocyte stage II	1833.25
PF3D7_1012900	autophagy-related protein 18, putative (ATG18)	proteostasis	2 WD40 repeats	response to drug, autophagy, protein transport (protein binding)	vacuole, vacuolar membrane	1.60214	Ring	316.94
PF3D7_0827900	protein disulfide isomerase (PDI8/PDI-8/PFPDI/PFPDI-8)	proteostasis	1 SP, 1 TM, 2 protein disulfide-isomerase domains, 3 Thioredoxin-like domains	protein folding, cell redox homeostasis (protein binding, (protein disulfide) isomerase activity (EC 5.3.4.1))	ER (lumen), microneme	1.6245	Late Trophozoite	2510.32
PF3D7_1407800	plasmepsin IV (PM4/GEXP16/PFGEXP16)	proteostasis	1 TM, Eukaryotic aspartyl protease profile, export domain	proteolysis, hemoglobin catabolic process (aspartic-type endopeptidase activity (EC 3.4.24.-))	food vacuole, membrane	1.6245	Early Trophozoite	535.23
PF3D7_1211800	polyubiquitin (PfpUB)	proteostasis	5 Ubiquitin family profiles	(ER-associated) ubiquitin-dependent protein catabolic process, regulation of cell cycle process (protein binding, ATPase activity)	ER (ubiquitin ligase complex)	1.54756	Schizont	495.23
PF3D7_0322000	peptidyl-prolyl cis-trans isomerase (CYP19A/PFCYP19A)	proteostasis	Cyclophilin type peptidyl-prolyl cis-trans isomerase/CLD profile	protein folding, protein peptidyl-prolyl isomerization (cyclosporin A binding, peptidyl-prolyl cis-trans isomerase activity (EC 5.2.1.8))	cytosol	1.89212	Gametocyte stage II	6362.49
PF3D7_0207900	serine repeat antigen 2 (SERA2)	proteostasis	1 SP, Papain family cysteine protease profile	immunoglobulin production, regulation of immune response, proteolysis (cysteine-type peptidase activity (EC 3.4.22.-))	N/A	2.25012	Late Trophozoite	154.28
PF3D7_1401100	DnaJ protein, putative	proteostasis	DnaJ molecular chaperone homology domain, X-domain of DnaJ-containing, export domain	N/A	N/A	2.11404	Ring	749.86
PF3D7_0708400	heat shock protein 90 (HSP90/HSP86)	proteostasis	Histidine kinase-, DNA gyrase B-, and HSP90-like ATPase domain, Hsp90 protein profile, Ribosomal protein S5 domain 2-like	protein folding, response to stress (ATP/ (unfolded) protein binding, ATPase activity)	N/A	2.37841	Early Trophozoite	4708.96
PF3D7_1121600	circumsporozoite-related antigen/exported protein 1 (CRA/EXP1/AG5.1)	other	1 SP, 1 TM, Circumsporozoite-related antigen (CRA) domain	glutathione metabolic process, response to drug (glutathione transferase activity)	symbiont-containing vacuole membrane	2.31338	Early Trophozoite	22378.2
PF3D7_1404300	secreted ookinete adhesive protein, putative (SOAP)	other	1 SP, Procyclic acidic repetitive protein (PARP) domain	N/A	microneme, membrane	1.60214	Ookinete	10400.3
PF3D7_1035200	S-antigen	other	1 SP, S-antigen protein domain	invasion	symbiont-containing vacuole	1.6245	Gametocyte stage II	248.76
PF3D7_1444200	calmodulin-like protein	other	EF-hand calcium-binding domain profile	(calcium ion binding)	N/A	1.49485	Gametocyte stage V	32.75
PF3D7_1358700	YOP1-like protein, putative (YOP1L)	other	3 TMs, TB2/DP1 motif, HVA22 family profile	N/A	integral component of membrane	1.85318	Gametocyte stage V	168.74
PF3D7_0416800	small GTP-binding protein sar1 (SAR1)	other	ADP-ribosylation factor family profile, P-loop containing nucleoside triphosphate hydrolases profile	intracellular protein transport, small GTPase mediated signal transduction (GTP binding)	ER, Maurer's cleft	1.55833	Schizont	1292.6
PF3D7_1439800	vesicle-associated membrane protein, putative	other	MSP (Major sperm protein) domain, VAMP-associated protein profile	vesicle-mediated transport, membrane fusion (structural molecule activity)	ER membrane	2.02792	Late Trophozoite	125.87
PF3D7_1354000	conserved Plasmodium protein, unknown function	unknown	Vacuolar (H+)-ATPase G subunit	N/A	membrane	1.72907	Gametocyte stage V	31.35
PF3D7_0527400	conserved Plasmodium protein, unknown function	unknown	2 TMs	N/A	intergal component of membrane	1.91853	Gametocyte stage V	130.09
PF3D7_1217500	conserved Plasmodium protein, unknown function	unknown	N/A	N/A	N/A	1.91853	Gametocyte stage V	653.33
PF3D7_1327400	conserved Plasmodium protein, unknown function	unknown	N/A	N/A	cytoplasm	1.97247	Gametocyte stage V	76.49
PF3D7_0106500	conserved Plasmodium protein, unknown function	unknown	N/A	(transferase activity)	N/A	1.84038	Ookinete	36.5
PF3D7_0318700	conserved Plasmodium protein, unknown function	unknown	N/A	N/A	N/A	2.09943	Ookinete	36.82
PF3D7_1369100	conserved Plasmodium protein, unknown function	unknown	N/A	N/A	cytoplasm	1.70527	Ookinete	55.48
PF3D7_0809400	conserved Plasmodium protein, unknown function	unknown	N/A	(ATP binding)	apicoplast	1.53688	Gametocyte stage V	34.25
PF3D7_0813300	conserved Plasmodium protein, unknown function	unknown	N/A	(ATP binding)	cytoplasm, membrane, nucleus, food vacuole	1.53688	Early Trophozoite	6722.93
PF3D7_0408200	conserved Plasmodium protein, unknown function	unknown	N/A	N/A	cytoplasm	1.52626	Ookinete	189.89
PF3D7_0322800	conserved Plasmodium protein, unknown function	unknown	N/A	N/A	cytoplasm	1.52626	Gametocyte stage V	37.43
PF3D7_0921900	conserved Plasmodium protein, unknown function	unknown	N/A	N/A	membrane	1.51572	Ring	161.57
PF3D7_0925900	conserved Plasmodium protein, unknown function	unknown	SP, Lipocalins profile	N/A	N/A	2.12874	Ring	1208.42
PF3D7_1343100	conserved Plasmodium protein, unknown function	unknown	N/A	N/A	N/A	1.58008	Schizont	106.88
PF3D7_1365000	conserved Plasmodium protein, unknown function	unknown	Coiled-coil domain-containing protein 55 (DUF2040) profile	N/A	cytoplasm	1.47427	Gametocyte stage V	59.37
PF3D7_0728800	conserved Plasmodium protein, unknown function	unknown	1 SP	N/A	cytoplasm, nucleus	1.48452	Gametoycte stage V	50.53
PF3D7_1408300	conserved Plasmodium protein, unknown function	unknown	1 TM	N/A	cytoplasm	1.48452	Gametocyte stage II	6.27
PF3D7_1220200	conserved Plasmodium protein, unknown function, pseudogene	unknown	5 TMs	cellular protein modification process (ATP binding/tubulin-tyrosine ligase activity)	N/A	1.47427	Gametocyte stage V	33.73
PF3D7_1422700	conserved Plasmodium protein, unknown function	unknown	Uncharacterized ACR (COG1678), 3 VC0467-like domains	N/A	nucleus, membrane	1.47427	Early Trophozoite	102.29
PF3D7_1459500	conserved Plasmodium protein, unknown function	unknown	1 TM	N/A	membrane	1.47427	Gametocyte stage II	6.2
PF3D7_0725400	conserved Plasmodium protein, unknown function	unknown	1 SP	N/A	apicoplast	2.56685	Ookinete	883.53
PF3D7_0417900	conserved Plasmodium protein, unknown function	unknown	N/A	N/A	N/A	1.46409	Gametocyte stage V	50.67
PF3D7_0722000	conserved Plasmodium protein, unknown function	unknown	N/A	N/A	N/A	1.46409	Ookinete	231.47
PF3D7_0521000	conserved Plasmodium protein, unknown function	unknown	N/A	(nucleotide binding)	intracellular	1.49485	Gametocyte stage V	70.37
PF3D7_1106900	conserved Plasmodium protein, unknown function	unknown	N/A	(ATP binding)	cytoplasm	1.49485	Gametocyte stage V	669.09
PF3D7_1457800	conserved Plasmodium protein, unknown function	unknown	N/A	N/A	cytoplasm	1.49485	Ookinete	31.17
PF3D7_1112800	conserved Plasmodium protein, unknown function	unknown	Domain of unknown function (DUF1704)	N/A	N/A	1.49485	Gametocyte stage V	10.39
PF3D7_0819300	conserved Plasmodium protein, unknown function	unknown	N/A	N/A	N/A	1.50525	Gametocyte stage V	11.3
Total:	198 genes					1.82688
	transcripts 1.5-fold up-regulated
	transcripts 2-fold up-regulated
	transcripts 1.5-fold up-regulated with expression in GC

## Sheet: 1.5x down-reg. sorted by group
PLASMODB_ID	GENE (encoding for)	GROUP	PROPERTIES	Predicted FUNCTION (FEATURE)	Predicted COMPARTMENT	Fold change	Stage peak transcript expr.	Value (FPKM, plasmodb)
PF3D7_0525400	G-protein coupled receptor, putative (7-Helix-1)	7-Helix-1	7 TMs, 2 Lanthionine synthetase C-like protein profiles	G-protein coupled receptor signaling pathway (G-protein coupled receptor activity)	integral component of plasma membrane	0.189465	Gametocyte stage V	127.26
PF3D7_1341100	U6 spliceosomal RNA	gene expression & transcription	N/A	RNA processing	N/A	0.482968	Schizont	204302
PF3D7_0308400	U4 spliceosomal RNA	gene expression & transcription	N/A	N/A	N/A	0.417544	Gametocyte stage II	203.72
PF3D7_1446000	U5 spliceosomal RNA	gene expression & transcription	N/A	N/A	N/A	0.336808	Gametocyte stage II	3340.28
PF3D7_0315600	zinc finger protein, putative	gene expression & transcription	Zinc finger C3H1-type profile	(metal ion binding)	cytoplasm	0.650671	Ookinete	83.83
PF3D7_0712100	Plasmodium RNA of unknown function RUF6	gene expression & transcription	N/A	N/A	N/A	0.275476	Ookinete	10.91
PF3D7_1328700	Plasmodium RNA of unknown function RUF1	gene expression & transcription	N/A	N/A	N/A	0.469761	Gametocyte stage II	191.87
PF3D7_0804200	Plasmodium RNA of unknown function RUF3	gene expression & transcription	N/A	N/A	N/A	0.61132	Ring	32
PF3D7_0617300	conserved Plasmodium protein, unknown function	gene expression & transcription	RNA-binding domain (RBD)	(electron) transport, nitrate assimilation, Mo-molybdopterin cofactor biosynthetic process, oxidation-reduction process (4 iron, 4 sulfur cluster/iron ion/nucleotide/molybdenum ion binding, electron carrier activity, nitrate reductase activity)	periplasmic space	0.646176	Gametocyte stage II	419.19
PF3D7_API04400	apicoplast chromosome_DNA-directed RNA polymerase subunit beta, putative (RPOB)	gene expression & transcription	5 TMs, RNA polymerase Rpb2 (domain 3/domain 6/domain 7)	DNA-templated transcription (DNA binding, DNA-directed RNA polymerase activity (EC 2.7.7.6))	nucleus	0.664343	Gametocyte stage V	6.03
PF3D7_0322100	mRNA-capping enzyme subunit beta/RNA triphosphatase (PRT1)	gene expression & transcription	mRNA capping enzyme, beta chain	(ATPase activity, transferase activity, polynucleotide 5'-phosphatase activity (EC 3.1.3.33))	N/A	0.659754	Ring	56.86
PF3D7_API04300	apicoplast chromosome_RNA polymerase beta subunit, putative (RPOC)	gene expression & transcription	3 TMs, RNA polymerase Rpb1 (domain 1/domain 2)	DNA-templated transcription (DNA binding, DNA-directed RNA polymerase activity (EC 2.7.7.6))	nucleus	0.655197	Gametocyte stage II	2.26
PF3D7_1475000	mediator of RNA polymerase II transcription subunit 31, putative (MED31/SOH1)	gene expression & transcription	SOH1 domain	DNA-templated transcription, transcription from RNA polymerase II promoter (RNA polymerase II transcription cofactor activity)	((core) mediator complex)	0.61132	Gametocyte stage V	26.93
PF3D7_API03400	tRNA Tryptophan	translation	N/A	N/A	N/A	0.650671	Gametocyte stage V	2.97
PF3D7_0312700	tRNA Isoleucine	translation	N/A	translation	N/A	0.578344	Schizont	73.61
PF3D7_1216800	tRNA Proline	translation	N/A	translation	N/A	0.554785	Early Trophozoite	383.6
PF3D7_0620900	tRNA Leucine	translation	N/A	translation	N/A	0.574349	Schizont	391.38
PF3D7_0706800	tRNA Threonine	translation	N/A	translation	N/A	0.510506	Gametocyte stage II	141.01
PF3D7_0527800	tRNA Leucine	translation	N/A	translation	N/A	0.590496	Schizont	254.64
PF3D7_1370100	tRNA Cysteine	translation	N/A	translation	N/A	0.493116	Schizont	336.71
PF3D7_0403000	tRNA Asparagine	translation	N/A	translation	N/A	0.486327	Schizont	277.2
PF3D7_1252000	tRNA Glutamine	translation	N/A	translation	N/A	0.615572	Gametocyte stage II	24.65
PF3D7_0514400	tRNA Phenylalanine	translation	N/A	translation	N/A	0.466516	Early Trophozoite	153.44
PF3D7_1438200	tRNA Selenocysteine	translation	N/A	translation	N/A	0.463294	Schizont	491.37
PF3D7_0714700	tRNA Asparagine	translation	N/A	translation	N/A	0.251739	Schizont	215.84
PF3D7_0410200	tRNA Isoleucine	translation	N/A	translation	N/A	0.646176	Schizont	25.55
PF3D7_1339100	tRNA Methionine	translation	N/A	translation	N/A	0.411796	Schizont	250.37
PF3D7_0203500	tRNA Glutamine	translation	N/A	translation	N/A	0.376312	Gametocyte stage II	34.51
PF3D7_0411600	tRNA Glutamic acid	translation	N/A	translation	N/A	0.360982	Schizont	94.97
PF3D7_0706900	tRNA Histidine	translation	N/A	translation	N/A	0.435275	Ring	9.44
PF3D7_0527700	tRNA Glutamic acid	translation	N/A	translation	N/A	0.420448	Schizont	195.85
PF3D7_1370200	tRNA Glycine	translation	N/A	translation	N/A	0.283221	Schizont	26.27
PF3D7_1370000	tRNA Arginine	translation	N/A	translation	N/A	0.281265	Ring	34.46
PF3D7_API00200	apicoplast chromosome_tRNA Histidine	translation	N/A	translation	N/A	0.590496	N/A	0
PF3D7_API00700	apicoplast chromosome_tRNA Tyrosine	translation	N/A	translation	N/A	0.521233	Ring	4.05
PF3D7_API05200	apicoplast chromosome_tRNA Valine	translation	N/A	translation	N/A	0.628507	N/A	0
PF3D7_API00800	apicoplast chromosome_tRNA Serine	translation	N/A	translation	N/A	0.61132	N/A	0
PF3D7_API03900	apicoplast chromosome_tRNA Serine	translation	N/A	translation	N/A	0.482968	Early Trophozoite	1.76
PF3D7_API03300	apicoplast chromosome_tRNA Glycine	translation	N/A	translation	N/A	0.417544	Ring	7.29
PF3D7_API03700	apicoplast chromosome_tRNA Glycine	translation	N/A	translation	N/A	0.582367	Gametocyte stage V	5.85
PF3D7_API00900	apicoplast chromosome_tRNA Aspartic acid	translation	N/A	translation	N/A	0.554785	Gametocyte stage V	5.54
PF3D7_API00300	apicoplast chromosome_tRNA Cysteine	translation	N/A	translation	N/A	0.550953	Ring	4.79
PF3D7_API05600	apicoplast chromosome_tRNA Alanine	translation	N/A	translation	N/A	0.570382	N/A	0
PF3D7_API05400	apicoplast chromosome_tRNA Leucine	translation	N/A	translation	N/A	0.650671	N/A	0
PF3D7_API05300	apicoplast chromosome_tRNA Arginine	translation	N/A	translation	N/A	0.650671	N/A	0
PF3D7_API05500	apicoplast chromosome_tRNA Asparagine	translation	N/A	translation	N/A	0.650671	N/A	0
PF3D7_0309400	small nucleolar RNA Me18S-Um1356	translation	N/A	N/A	N/A	0.607097	Ring	18.57
PF3D7_0803900	C/D small nucleolar RNA	translation	N/A	N/A	N/A	0.528509	Gametocyte stage V	97.25
PF3D7_1109800	small nucleolar RNA snoR12	translation	N/A	N/A	N/A	0.517632	Gametocyte stage II	20.88
PF3D7_1421150	C/D small nucleolar RNA	translation	N/A	N/A	N/A	0.50698	Ookinete	3983.02
PF3D7_1336500	small nucleolar RNA snoR19	translation	N/A	N/A	N/A	0.539614	Gametocyte stage V	23.65
PF3D7_1424000	small nucleolar RNA snoR24	translation	N/A	N/A	N/A	0.566442	Early Trophozoite	42.73
PF3D7_0510900	small nucleolar RNA snoR04	translation	N/A	N/A	N/A	0.558644	Gametocyte stage V	65.34
PF3D7_1109500	small nucleolar RNA snoR09	translation	N/A	N/A	N/A	0.586417	Ookinete	36.27
PF3D7_1109600	small nucleolar RNA SNORD127	translation	N/A	N/A	N/A	0.590496	Ookinete	36.27
PF3D7_1109000	small nucleolar RNA snoR07	translation	N/A	N/A	N/A	0.641713	Gametocyte stage II	53.58
PF3D7_1341400	small nucleolar RNA snoR20	translation	N/A	N/A	N/A	0.641713	Early Trophozoite	556.22
PF3D7_1424600	small nucleolar RNA snoR28	translation	N/A	N/A	N/A	0.632878	Ookinete	105.19
PF3D7_1424500	small nucleolar RNA snoR27	translation	N/A	N/A	N/A	0.628507	Gametocyte stage II	87.49
PF3D7_0219000	small nucleolar RNA snoR01	translation	N/A	N/A	N/A	0.655197	Gametocyte stage II	108.22
PF3D7_0112700	28S ribosomal RNA	translation	N/A	N/A	N/A	0.624165	N/A	N/A
malmito_rna_1	unspecified product, rRNA encoding (RNA1)	translation	N/A	N/A	N/A	0.664343	N/A	N/A
malmito_SSUB	unspecified product, rRNA encoding (SSUB)	translation	N/A	N/A	N/A	0.574349	N/A	N/A
malmito_rna_LSUF	unspecified product, rRNA encoding (LSUF)	translation	N/A	N/A	N/A	0.655197	N/A	N/A
malmito_rna_RNA5	unspecified product, rRNA encoding (RNA5)	translation	N/A	N/A	N/A	0.646176	N/A	N/A
PF3D7_0112400	unspecified product, rRNA encoding	translation	N/A	N/A	N/A	0.550953	N/A	N/A
PF3D7_0112600	unspecified product, rRNA encoding	translation	N/A	N/A	N/A	0.510506	N/A	N/A
PF3D7_API01500	apicoplast chromosome_apicoplast ribosomal protein L2 (RPL2)	translation	Ribosomal Proteins L2 (RNA binding domain/C-terminal domain)	translation (structural constituent of ribosome)	ribosome	0.590496	Gametocyte stage II	70.22
PF3D7_1322800	conserved Plasmodium protein, unknown function	translation	N/A	translation (tRNA binding, structural constituent of ribosome)	ribosome (small ribosomal subunit)	0.659754	Gametocyte stage II	142.8
PF3D7_0421600	erythrocyte membrane protein 1 (PfEMP1)-like pseudogene (VAR)	antigenic variation & cytoadherence	acidic terminal segments (variant surface antigen of PfEMP1)	cytoadherence, rosetting	N/A	0.283221	Ring	3.67
PF3D7_0421100	erythrocyte membrane protein 1, PfEMP1 (VAR/VAR-UPSB5)	antigenic variation & cytoadherence	acidic terminal segments (variant surface antigen of PfEMP1), 8 Duffy binding domain-like domains, 2 PFEMP DBL domains	pathogenesis, single organismal cell-cell adhesion, cytoadherence, antigenic variation, modulation by symbiont of host erythrocyte aggregation, rosetting (receptor activity, cell adhesion molecule binding)	integral component of membrane, host cell plasma membrane, infected host cell surface knob	0.447513	Ring	38.82
PF3D7_0420700	erythrocyte membrane protein 1, PfEMP1 (VAR/VAR-UPSC1)	antigenic variation & cytoadherence	acidic terminal segments (variant surface antigen of PfEMP1), 9 Duffy binding domain-like domains, 2 PFEMP DBL domains, export domain	pathogenesis, cytoadherence, antigenic variation, modulation by symbiont of host erythrocyte aggregation, single organismal cell-cell adhesion, rosetting (cell adhesion molecule binding/receptor activity)	integral component of membrane, host cell plasma membrane, infected host cell surface knob	0.646176	Ring	10.05
PF3D7_0833500	erythrocyte membrane protein 1, PfEMP1 (VAR/VAR-UPSB1)	antigenic variation & cytoadherence	acidic terminal segments (variant surface antigen of PfEMP1), 10 Duffy binding domain-like domains, 2 PFEMP DBL domains, export domain	pathogenesis, cytoadherence, rosetting (receptor activity)	integral component of membrane	0.650671	Ring	32.85
PF3D7_1240200	erythrocyte membrane protein 1 (PfEMP1), pseudogene	antigenic variation & cytoadherence	2 TMs, acidic terminal segments (variant surface antigen of PfEMP1), Duffy binding domain	pathogenesis, cytoadherence, rosetting (receptor activity)	integral component of membrane	0.582367	Ring	11.25
PF3D7_1219500	erythrocyte membrane protein 1 (PfEMP1), exon2, pseudogene (VAR)	antigenic variation & cytoadherence	acidic terminal segments (variant surface antigen of PfEMP1)	cytoadherence, rosetting	N/A	0.493116	Ring	5.65
PF3D7_0221400	stevor	antigenic variation & cytoadherence	1 SP, 3 TMs, variant surface antigen (stevor family), export domain	modulation by symbiont of host erythrocyte aggregation, rosetting	membrane, Maurer's cleft	0.664343	Ring	1.84
PF3D7_1372800	stevor	antigenic variation & cytoadherence	1 SP, 2 TMs, variant surface antigen (stevor family), export domain	cytoadherence, rosetting, modulation by symbiont of host erythrocyte aggregation	Maurer's cleft	0.503478	Ring	1.32
PF3D7_0732000	stevor	antigenic variation & cytoadherence	1 SP, 3 TMs, variant surface antigen (stevor family), export domain	modulation by symbiont of host erythrocyte aggregation, rosetting	membrane, Maurer's cleft	0.664343	Ring	2.1
PF3D7_0500300	rifin, pseudogene (RIF/RIF-B)	antigenic variation & cytoadherence	1 SP, 1 TM, variant surface antigen (rifin family)	invasion, rosetting	N/A	0.607097	Gametocyte stage II	5.2
PF3D7_0533000	rifin, pseudogene, pseudogene (RIF/RIF-A)	antigenic variation & cytoadherence	1 SP, 1 TM, variant surface antigen (rifin family)	cytoadherence, rosetting	N/A	0.554785	Ring	7.43
PF3D7_0632400	rifin (RIF/RIF-A)	antigenic variation & cytoadherence	1 TM, variant surface antigen (rifin family), export domain	antigenic variation, cytoadherence, modulation by symbiont of host erythrocyte aggregation, rosetting	Maurer's cleft, symbiont-containing vacuole, host cell plasma membrane	0.291183	Late Trophozoite	17.42
PF3D7_0600300	rifin (RIF/RIF-A)	antigenic variation & cytoadherence	1 TM, variant surface antigen (rifin family), EF-hand motif	antigenic variation, modulation by symbiont of host erythrocyte aggregation, cytoadherence, rosetting	Maurer's cleft, symbiont-containing vacuole, host cell plasma membrane	0.655197	Gametocyte stage II	18.77
PF3D7_1040800	rifin (RIF/RIF-B)	antigenic variation & cytoadherence	1 SP, 1 TM, variant surface antigen (rifin family), export domain	antigenic variation, cytoadherence, rosetting	membrane, host cell plasma membrane	0.503478	Ring	1.91
PF3D7_0101600	rifin (RIF/RIF-A)	antigenic variation & cytoadherence	1 TM, variant surface antigen (rifin family), EF-hand profile, export domain	antigenic variation, modulation by symbiont of host erythrocyte aggregation, cytoadherence, rosetting	Maurer's cleft, symbiont-containing vacuole, host cell plasma membrane	0.590496	Ring	3.68
PF3D7_0222500	rifin (RIF/RIF-B)	antigenic variation & cytoadherence	1 SP, 1 TM, variant surface antigen (rifin family), export domain	antigenic variation, cytoadherence, rosetting	membrane, host cell plasma membrane	0.5	Ring	1.43
PF3D7_1150000	rifin (RIF/RIF-A)	antigenic variation & cytoadherence	1 SP, 2 TMs, variant surface antigen (rifin family), export domain	antigenic variation, cytoadherence, rosetting, modulation by symbiont of host erythrocyte aggregation	Maurer's cleft, symbiont-containing vacuole, host cell plasma membrane	0.5	Ring	2.45
PF3D7_0221500	Pfmc-2TM Maurer's cleft two transmembrane protein, pseudogene	antigenic variation & cytoadherence	1 SP, 3 TMs	translocation of peptides or proteins into host	Maurer's cleft, integral component of membrane	0.493116	Early Trophozoite	6.11
PF3D7_1039700	Pfmc-2TM Maurer's cleft two transmembrane protein (MC-2TM/PFMC-2TM)	antigenic variation & cytoadherence	1 SP, 3 TMs, export domain	translocation of peptides or proteins into host	Maurer's cleft, integral component of membrane	0.641713	Ookinete	16.93
PF3D7_0532600	Plasmodium exported protein, unknown function	exported protein	1 SP, export domain	N/A	host cell cytosol	0.48971	Early Trophozoite	57.78
PF3D7_1302000	EMP1-trafficking protein (PTP6)	exported protein	2 TMs, export domain	N/A	membrane	0.63728	Early Trophozoite	717.2
PF3D7_0831900	Plasmodium exported protein (PHIST), unknown function, pseudogene	exported protein	1 TM, Plasmodium RESA N-terminal domain	N/A	N/A	0.129408	Gametocyte stage II	60.39
PF3D7_0424200	reticulocyte binding protein homologue 4 (RH4/PFRH4/RBP4)	RBC invasion	1 SP, 2 TMs	entry into host cell, invasion (heparin/host cell surface receptor binding)	rhoptry	0.463294	Ookinete	5.43
PF3D7_1335000	MSP7-like protein (MSRP1)	RBC invasion	1 SP, MSP7-like protein C-terminal domain	invasion	N/A	0.582367	Schizont	58.19
PF3D7_0204900	2-methoxy-6-polyprenyl-1,4-benzoquinol methylase, mitochondrial, putative	metabolism	2 ubiE/COQ5 methyltransferase family profiles	quinone biosynthetic process (quinone cofactor methyltransferase activity, methyltransferase activity (EC 2.1.1.163 & EC 2.1.1.201))	mitochondrion	0.655197	Gametocyte stage V	109.8
PF3D7_1239600	hydroxyethylthiazole kinase (THZK)	metabolism	Hydroxyethylthiazole kinase family profile	thiamine biosynthetic process (hydroxyethylthiazole kinase activity (EC 2.7.1.50), Thiamine-phosphate diphosphorylase activity (EC 2.5.1.3)	mitochondrion	0.650671	Ookinete	89.1
PF3D7_0625100	sphingomyelin synthase 2, putative (SMS2)	metabolism	3 TMS, PAP2 superfamily C-terminal domain	(Sphingomyelin synthase activity (EC 2.7.8.27))	N/A	0.664343	Gametocyte stage V	1276.49
PF3D7_0503900	conserved Plasmodium protein, unknown function	metabolism	1 TM, 3 Clavaminate synthase-like domains	N/A	N/A	0.641713	Gametocyte stage V	5.4
PF3D7_API04700	apicoplast chromosome_FeS cluster assembly protein SufB (SUFB)	metabolism	sufB: FeS assembly protein SufB profile, Stabilizer of iron transporter SufD profile	iron-sulfur cluster assembly (protein binding)	apicoplast	0.61132	Gametocyte stage II	1.26
PF3D7_1422000	cytochrome c oxidase assembly protein COX14, putative (COX14)	metabolism	1 TM, Cytochrome oxidase c assembly profile	N/A	N/A	0.615572	Gametocyte stage II	480.83
PF3D7_0606200	ubiquitin-conjugating enzyme E2, putative	proteostasis	Ubiquitin-conjugating enzyme profile	(acid-amino acid ligase activity (EC 6.3.2.19))	N/A	0.63728	Gametocyte stage II	1523.76
PF3D7_0207500	serine repeat antigen 6 (SERA6/SERPH)	proteostasis	1 SP, Papain family cysteine protease profile	proteolysis, immunoglobulin production, regulation of immune response, invasion (cysteine-type peptidase activity (EC 3.4.22.-))	symbiont-containing vacuole	0.655197	Late Trophozoite	533.38
PF3D7_0112200	multidrug resistance-associated protein 1 (MRP1/MRP/PFMRP1/ABCC1/PFABCC1)	other	11 TMs, 2 ABC transporter profiles, 2 ABC transporter transmembrane regions, 3 P-loop containing nucleoside triphosphate hydrolases profiles	transmembrane transport, response to drug (ATP/glutathione binding, ATPase activity (coupled to transmembrane movement of substances, EC 3.6.3.44))	integral component of (plasma) membrane, (ATP-binding cassette (ABC) transporter complex)	0.570382	Early Trophozoite	46.38
PF3D7_1403900	serine/threonine protein phosphatase CPPED1, putative (CPPED1/CSTP1)	other	Calcineurin-like phosphoesterase superfamily domain	(hydrolase activity, protein-serine/threonine phosphatase activity (EC 3.1.3.16), acid phosphatase activity (EC3.1.3.2))	N/A	0.628507	Gametocyte stage V	225.26
PF3D7_0320400	oocyst capsule protein Cap380, putative (Cap380)	other	1 SP	N/A	N/A	0.650671	Ookinete	1287.16
PF3D7_1461500	meiotic nuclear division protein 1, putative (MND1)	other	Mnd1 family profile	N/A	N/A	0.664343	Gametocyte stage V	178.15
PF3D7_1455400	hemolysin III (HLYIII)	other	7 TMs, Haemolysin-III related profile	hemolysis in other organism	food vacuole, membrane, integral component of membrane	0.664343	Gametocyte stage V	123.09
PF3D7_1252200	chitinase (CHT1/PFCHT1)	other	1 SP, 1 TM, Glycosyl hydrolases family 18 profile	chitin catabolic process, carbohydrate metabolic process (chitin binding, chitinase activity (EC 3.2.1.14), hydrolase activity (hydrolyzing O-glycosyl compounds)	N/A	0.659754	Ookinete	7758.18
PF3D7_1434700	mitochondrial import inner membrane translocase subunit TIM17, putative (TIM17)	other	3 TMs, Tim17/Tim22/Tim23/Pmp24 family profile	protein transport, protein targeting to mitochondrion (protein transporter activity)	mitochondrion (mitochondrial inner membrane presequence translocase complex)	0.655197	Gametocyte stage II	887.77
PF3D7_0500900	serine/threonine protein kinase, FIKK family (FIKK5/TSTK5)	other	Protein kinase domain profile, export domain	protein phosphorylation (ATP binding, protein kinase activity (EC 2.7.11.1), transferase activity (transferring phosphorus-containing groups))	N/A	0.650671	Schizont	24.82
PF3D7_1148100	unspecified product	unknown	N/A	N/A	N/A	0.628507	Gametocyte stage V	43.31
PF3D7_1317500	conserved Plasmodium protein, unknown function	unknown	1 TM	N/A	N/A	0.628507	Gametocyte stage V	123.3
PF3D7_1129300	conserved Plasmodium protein, unknown function	unknown	2 alpha/beta-Hydrolases profiles	N/A	apicoplast	0.574349	Ookinete	57.41
PF3D7_0829800	unspecified product	unknown	N/A	N/A	N/A	0.514057	Ookinete	570.45
PF3D7_1214800	conserved Plasmodium protein, unknown function (OBC13)	unknown	1 SP, 1 TM	N/A	osmiophilic body	0.602904	Gametocyte stage V	2824.66
PF3D7_1339400	conserved Plasmodium protein, unknown function	unknown	1 TM	N/A	N/A	0.659754	Gametocyte stage II	1126.03
PF3D7_1319500	conserved Plasmodium protein, unknown function	unknown	N/A	N/A	N/A	0.650671	Ookinete	117.81
PF3D7_0604900	conserved Plasmodium protein, unknown function	unknown	N/A	N/A	N/A	0.63728	Ookinete	495.99
PF3D7_1116900	conserved Plasmodium protein, unknown function	unknown	N/A	N/A	N/A	0.63728	Ookinete	1841.36
PF3D7_1455700	conserved Plasmodium protein, unknown function	unknown	N/A	N/A	cytoplasm	0.641713	Ookinete	25.5
PF3D7_0408800	conserved Plasmodium protein, unknown function	unknown	1 SP	N/A	N/A	0.632878	Ookinete	1441.56
PF3D7_1360000	conserved Plasmodium protein, unknown function	unknown	1 TM	(hydrolase activity)	N/A	0.641713	Gametocyte stage II	625.5
PF3D7_1002300	conserved Plasmodium protein, unknown function	unknown	2 TMs	(calcium ion binding)	apicoplast, extracellular region	0.650671	Ring	3.29
total: 122						0.559116
	transcripts 1.5-fold down-regulated
	transcripts 2-fold down-regulated
	transcripts 1.5-fold down-regulated with expression in GC
