# Supplementary material for: A seven-helix protein constitutes stress granules crucial for regulating translation during human-to-mosquito transmission of Plasmodium falciparum
Source: PLoS Pathog. 2018 Aug 22;14(8):e1007249. doi: 10.1371/journal.ppat.1007249 (PMC6122839; doi:10.1371/journal.ppat.1007249)
Supplement: S3 File — (XLSX) [file ppat.1007249.s021.xlsx]

## Sheet: 1.5 up_GO_Cellular Component
ID	Name	Bgd count	Result count	Result gene list	Pct of bgd	Fold enrichment	Odds ratio	P-value	Benjamini	Bonferroni
GO:0022626	cytosolic ribosome	70	19	PF3D7_0219200,PF3D7_0306900,PF3D7_0309600,PF3D7_0507100,PF3D7_0516900,PF3D7_0519400,PF3D7_0614500,PF3D7_0719600,PF3D7_0814000,PF3D7_0821700,PF3D7_1026800,PF3D7_1130100,PF3D7_1130200,PF3D7_1308300,PF3D7_1309100,PF3D7_1358800,PF3D7_1414300,PF3D7_1424100,PF3D7_1447000,	27.1	6.8	7.47	5.40553014945e-10	1.72644032668e-08	2.43248856725e-08
GO:0044445	cytosolic part	81	20	PF3D7_0219200,PF3D7_0306900,PF3D7_0309600,PF3D7_0507100,PF3D7_0516900,PF3D7_0519400,PF3D7_0614500,PF3D7_0719600,PF3D7_0814000,PF3D7_0821700,PF3D7_1015900,PF3D7_1026800,PF3D7_1130100,PF3D7_1130200,PF3D7_1308300,PF3D7_1309100,PF3D7_1358800,PF3D7_1414300,PF3D7_1424100,PF3D7_1447000,	24.7	6.18	6.82	7.67306811859e-10	1.72644032668e-08	3.45288065337e-08
GO:0044391	ribosomal subunit	107	22	PF3D7_0219200,PF3D7_0306900,PF3D7_0309600,PF3D7_0412100,PF3D7_0507100,PF3D7_0516900,PF3D7_0519400,PF3D7_0614500,PF3D7_0719600,PF3D7_0814000,PF3D7_0821700,PF3D7_1026800,PF3D7_1103100,PF3D7_1105400,PF3D7_1130100,PF3D7_1130200,PF3D7_1308300,PF3D7_1309100,PF3D7_1358800,PF3D7_1414300,PF3D7_1424100,PF3D7_1447000,	20.6	5.15	5.72	2.07721783282e-09	3.11582674923e-08	9.34748024769e-08
GO:0005829	cytosol	155	25	PF3D7_0219200,PF3D7_0306900,PF3D7_0309600,PF3D7_0322000,PF3D7_0503400,PF3D7_0507100,PF3D7_0516900,PF3D7_0519400,PF3D7_0614500,PF3D7_0621200,PF3D7_0719600,PF3D7_0814000,PF3D7_0821700,PF3D7_1015900,PF3D7_1026800,PF3D7_1130100,PF3D7_1130200,PF3D7_1202900,PF3D7_1308300,PF3D7_1309100,PF3D7_1358800,PF3D7_1414300,PF3D7_1424100,PF3D7_1447000,PF3D7_1462800,	16.1	4.04	4.52	1.26772915687e-08	1.42619530148e-07	5.70478120592e-07
GO:0005840	ribosome	159	25	PF3D7_0219200,PF3D7_0306900,PF3D7_0309600,PF3D7_0412100,PF3D7_0415900,PF3D7_0507100,PF3D7_0516900,PF3D7_0519400,PF3D7_0614500,PF3D7_0705700,PF3D7_0719600,PF3D7_0814000,PF3D7_0821700,PF3D7_1010800,PF3D7_1026800,PF3D7_1103100,PF3D7_1105400,PF3D7_1130100,PF3D7_1130200,PF3D7_1308300,PF3D7_1309100,PF3D7_1358800,PF3D7_1414300,PF3D7_1424100,PF3D7_1447000,	15.7	3.94	4.4	2.00028797602e-08	1.80025917842e-07	9.00129589208e-07
GO:0022625	cytosolic large ribosomal subunit	43	12	PF3D7_0309600,PF3D7_0507100,PF3D7_0516900,PF3D7_0614500,PF3D7_0719600,PF3D7_0814000,PF3D7_0821700,PF3D7_1130100,PF3D7_1130200,PF3D7_1309100,PF3D7_1414300,PF3D7_1424100,	27.9	6.99	7.41	7.40475735207e-07	4.0094898737e-06	3.33214080843e-05
GO:0033646	host intracellular part	398	38	PF3D7_0115600,PF3D7_0202000,PF3D7_0202200,PF3D7_0202500,PF3D7_0207600,PF3D7_0300200,PF3D7_0400300,PF3D7_0400500,PF3D7_0402100,PF3D7_0416800,PF3D7_0425900,PF3D7_0501000,PF3D7_0501200,PF3D7_0501300,PF3D7_0532100,PF3D7_0601900,PF3D7_0631900,PF3D7_0632500,PF3D7_0701800,PF3D7_0731300,PF3D7_0732200,PF3D7_0830400,PF3D7_0830600,PF3D7_0832200,PF3D7_1001500,PF3D7_1033200,PF3D7_1035200,PF3D7_1040300,PF3D7_1…	9.5	2.39	2.76	7.76866690763e-07	4.0094898737e-06	3.49590010844e-05
GO:0030430	host cell cytoplasm	398	38	PF3D7_0115600,PF3D7_0202000,PF3D7_0202200,PF3D7_0202500,PF3D7_0207600,PF3D7_0300200,PF3D7_0400300,PF3D7_0400500,PF3D7_0402100,PF3D7_0416800,PF3D7_0425900,PF3D7_0501000,PF3D7_0501200,PF3D7_0501300,PF3D7_0532100,PF3D7_0601900,PF3D7_0631900,PF3D7_0632500,PF3D7_0701800,PF3D7_0731300,PF3D7_0732200,PF3D7_0830400,PF3D7_0830600,PF3D7_0832200,PF3D7_1001500,PF3D7_1033200,PF3D7_1035200,PF3D7_1040300,PF3D7_1…	9.5	2.39	2.76	7.76866690763e-07	4.0094898737e-06	3.49590010844e-05
GO:0043656	intracellular region of host	399	38	PF3D7_0115600,PF3D7_0202000,PF3D7_0202200,PF3D7_0202500,PF3D7_0207600,PF3D7_0300200,PF3D7_0400300,PF3D7_0400500,PF3D7_0402100,PF3D7_0416800,PF3D7_0425900,PF3D7_0501000,PF3D7_0501200,PF3D7_0501300,PF3D7_0532100,PF3D7_0601900,PF3D7_0631900,PF3D7_0632500,PF3D7_0701800,PF3D7_0731300,PF3D7_0732200,PF3D7_0830400,PF3D7_0830600,PF3D7_0832200,PF3D7_1001500,PF3D7_1033200,PF3D7_1035200,PF3D7_1040300,PF3D7_1…	9.5	2.39	2.75	8.23538304056e-07	4.0094898737e-06	3.70592236825e-05
GO:0033655	host cell cytoplasm part	367	36	PF3D7_0115600,PF3D7_0202000,PF3D7_0202200,PF3D7_0202500,PF3D7_0207600,PF3D7_0300200,PF3D7_0400300,PF3D7_0400500,PF3D7_0416800,PF3D7_0425900,PF3D7_0501000,PF3D7_0501200,PF3D7_0501300,PF3D7_0532100,PF3D7_0601900,PF3D7_0631900,PF3D7_0632500,PF3D7_0701800,PF3D7_0731300,PF3D7_0732200,PF3D7_0830400,PF3D7_0830600,PF3D7_0832200,PF3D7_1001500,PF3D7_1033200,PF3D7_1035200,PF3D7_1040300,PF3D7_1100800,PF3D7_1…	9.8	2.46	2.81	8.9099774971e-07	4.0094898737e-06	4.0094898737e-05
GO:0044215	other organism	479	41	PF3D7_0115600,PF3D7_0202000,PF3D7_0202200,PF3D7_0202500,PF3D7_0207600,PF3D7_0300200,PF3D7_0309600,PF3D7_0400300,PF3D7_0400500,PF3D7_0402100,PF3D7_0416800,PF3D7_0425900,PF3D7_0501000,PF3D7_0501200,PF3D7_0501300,PF3D7_0532100,PF3D7_0601900,PF3D7_0631900,PF3D7_0632500,PF3D7_0701800,PF3D7_0731300,PF3D7_0732200,PF3D7_0830400,PF3D7_0830600,PF3D7_0832200,PF3D7_1001500,PF3D7_1033200,PF3D7_1035200,PF3D7_1…	8.6	2.14	2.47	3.68161459113e-06	1.03545410375e-05	0.000165672656601
GO:0044216	other organism cell	479	41	PF3D7_0115600,PF3D7_0202000,PF3D7_0202200,PF3D7_0202500,PF3D7_0207600,PF3D7_0300200,PF3D7_0309600,PF3D7_0400300,PF3D7_0400500,PF3D7_0402100,PF3D7_0416800,PF3D7_0425900,PF3D7_0501000,PF3D7_0501200,PF3D7_0501300,PF3D7_0532100,PF3D7_0601900,PF3D7_0631900,PF3D7_0632500,PF3D7_0701800,PF3D7_0731300,PF3D7_0732200,PF3D7_0830400,PF3D7_0830600,PF3D7_0832200,PF3D7_1001500,PF3D7_1033200,PF3D7_1035200,PF3D7_1…	8.6	2.14	2.47	3.68161459113e-06	1.03545410375e-05	0.000165672656601
GO:0043245	extraorganismal space	479	41	PF3D7_0115600,PF3D7_0202000,PF3D7_0202200,PF3D7_0202500,PF3D7_0207600,PF3D7_0300200,PF3D7_0309600,PF3D7_0400300,PF3D7_0400500,PF3D7_0402100,PF3D7_0416800,PF3D7_0425900,PF3D7_0501000,PF3D7_0501200,PF3D7_0501300,PF3D7_0532100,PF3D7_0601900,PF3D7_0631900,PF3D7_0632500,PF3D7_0701800,PF3D7_0731300,PF3D7_0732200,PF3D7_0830400,PF3D7_0830600,PF3D7_0832200,PF3D7_1001500,PF3D7_1033200,PF3D7_1035200,PF3D7_1…	8.6	2.14	2.47	3.68161459113e-06	1.03545410375e-05	0.000165672656601
GO:0044217	other organism part	479	41	PF3D7_0115600,PF3D7_0202000,PF3D7_0202200,PF3D7_0202500,PF3D7_0207600,PF3D7_0300200,PF3D7_0309600,PF3D7_0400300,PF3D7_0400500,PF3D7_0402100,PF3D7_0416800,PF3D7_0425900,PF3D7_0501000,PF3D7_0501200,PF3D7_0501300,PF3D7_0532100,PF3D7_0601900,PF3D7_0631900,PF3D7_0632500,PF3D7_0701800,PF3D7_0731300,PF3D7_0732200,PF3D7_0830400,PF3D7_0830600,PF3D7_0832200,PF3D7_1001500,PF3D7_1033200,PF3D7_1035200,PF3D7_1…	8.6	2.14	2.47	3.68161459113e-06	1.03545410375e-05	0.000165672656601
GO:0018995	host	479	41	PF3D7_0115600,PF3D7_0202000,PF3D7_0202200,PF3D7_0202500,PF3D7_0207600,PF3D7_0300200,PF3D7_0309600,PF3D7_0400300,PF3D7_0400500,PF3D7_0402100,PF3D7_0416800,PF3D7_0425900,PF3D7_0501000,PF3D7_0501200,PF3D7_0501300,PF3D7_0532100,PF3D7_0601900,PF3D7_0631900,PF3D7_0632500,PF3D7_0701800,PF3D7_0731300,PF3D7_0732200,PF3D7_0830400,PF3D7_0830600,PF3D7_0832200,PF3D7_1001500,PF3D7_1033200,PF3D7_1035200,PF3D7_1…	8.6	2.14	2.47	3.68161459113e-06	1.03545410375e-05	0.000165672656601
GO:0043657	host cell	479	41	PF3D7_0115600,PF3D7_0202000,PF3D7_0202200,PF3D7_0202500,PF3D7_0207600,PF3D7_0300200,PF3D7_0309600,PF3D7_0400300,PF3D7_0400500,PF3D7_0402100,PF3D7_0416800,PF3D7_0425900,PF3D7_0501000,PF3D7_0501200,PF3D7_0501300,PF3D7_0532100,PF3D7_0601900,PF3D7_0631900,PF3D7_0632500,PF3D7_0701800,PF3D7_0731300,PF3D7_0732200,PF3D7_0830400,PF3D7_0830600,PF3D7_0832200,PF3D7_1001500,PF3D7_1033200,PF3D7_1035200,PF3D7_1…	8.6	2.14	2.47	3.68161459113e-06	1.03545410375e-05	0.000165672656601
GO:0044421	extracellular region part	481	41	PF3D7_0115600,PF3D7_0202000,PF3D7_0202200,PF3D7_0202500,PF3D7_0207600,PF3D7_0300200,PF3D7_0309600,PF3D7_0400300,PF3D7_0400500,PF3D7_0402100,PF3D7_0416800,PF3D7_0425900,PF3D7_0501000,PF3D7_0501200,PF3D7_0501300,PF3D7_0532100,PF3D7_0601900,PF3D7_0631900,PF3D7_0632500,PF3D7_0701800,PF3D7_0731300,PF3D7_0732200,PF3D7_0830400,PF3D7_0830600,PF3D7_0832200,PF3D7_1001500,PF3D7_1033200,PF3D7_1035200,PF3D7_1…	8.5	2.13	2.46	4.0630779397e-06	1.0755206311e-05	0.000182838507287
GO:0015934	large ribosomal subunit	64	13	PF3D7_0309600,PF3D7_0507100,PF3D7_0516900,PF3D7_0614500,PF3D7_0719600,PF3D7_0814000,PF3D7_0821700,PF3D7_1103100,PF3D7_1130100,PF3D7_1130200,PF3D7_1309100,PF3D7_1414300,PF3D7_1424100,	20.3	5.09	5.4	5.48132890153e-06	1.37033222538e-05	0.000246659800569
GO:0033643	host cell part	472	40	PF3D7_0115600,PF3D7_0202000,PF3D7_0202200,PF3D7_0202500,PF3D7_0207600,PF3D7_0300200,PF3D7_0309600,PF3D7_0400300,PF3D7_0400500,PF3D7_0402100,PF3D7_0416800,PF3D7_0425900,PF3D7_0501000,PF3D7_0501200,PF3D7_0501300,PF3D7_0532100,PF3D7_0601900,PF3D7_0631900,PF3D7_0632500,PF3D7_0701800,PF3D7_0731300,PF3D7_0732200,PF3D7_0830400,PF3D7_0830600,PF3D7_0832200,PF3D7_1001500,PF3D7_1033200,PF3D7_1035200,PF3D7_1…	8.5	2.12	2.44	6.28281212575e-06	1.48803445084e-05	0.000282726545659
GO:0043232	intracellular non-membrane-bounded organelle	419	36	PF3D7_0219200,PF3D7_0306900,PF3D7_0309600,PF3D7_0412100,PF3D7_0415900,PF3D7_0503400,PF3D7_0507100,PF3D7_0516900,PF3D7_0519400,PF3D7_0521900,PF3D7_0614500,PF3D7_0617800,PF3D7_0617900,PF3D7_0630800,PF3D7_0705700,PF3D7_0714000,PF3D7_0719600,PF3D7_0814000,PF3D7_0821700,PF3D7_0829500,PF3D7_1010800,PF3D7_1015900,PF3D7_1026800,PF3D7_1103100,PF3D7_1105400,PF3D7_1130100,PF3D7_1130200,PF3D7_1202900,PF3D7_1…	8.6	2.15	2.43	1.53480059196e-05	3.45330133192e-05	0.000690660266384
GO:0043228	non-membrane-bounded organelle	421	36	PF3D7_0219200,PF3D7_0306900,PF3D7_0309600,PF3D7_0412100,PF3D7_0415900,PF3D7_0503400,PF3D7_0507100,PF3D7_0516900,PF3D7_0519400,PF3D7_0521900,PF3D7_0614500,PF3D7_0617800,PF3D7_0617900,PF3D7_0630800,PF3D7_0705700,PF3D7_0714000,PF3D7_0719600,PF3D7_0814000,PF3D7_0821700,PF3D7_0829500,PF3D7_1010800,PF3D7_1015900,PF3D7_1026800,PF3D7_1103100,PF3D7_1105400,PF3D7_1130100,PF3D7_1130200,PF3D7_1202900,PF3D7_1…	8.6	2.14	2.42	1.69311284365e-05	3.62809895069e-05	0.000761900779644
GO:0065010	extracellular membrane-bounded organelle	184	21	PF3D7_0115600,PF3D7_0202500,PF3D7_0207600,PF3D7_0300200,PF3D7_0400300,PF3D7_0400500,PF3D7_0425900,PF3D7_0501300,PF3D7_0532100,PF3D7_0701800,PF3D7_0732200,PF3D7_1001500,PF3D7_1033200,PF3D7_1035200,PF3D7_1040300,PF3D7_1102700,PF3D7_1102800,PF3D7_1121600,PF3D7_1228600,PF3D7_1410400,PF3D7_1471100,	11.4	2.86	3.1	2.97193105848e-05	5.81464772312e-05	0.00133736897632
GO:0020003	symbiont-containing vacuole	184	21	PF3D7_0115600,PF3D7_0202500,PF3D7_0207600,PF3D7_0300200,PF3D7_0400300,PF3D7_0400500,PF3D7_0425900,PF3D7_0501300,PF3D7_0532100,PF3D7_0701800,PF3D7_0732200,PF3D7_1001500,PF3D7_1033200,PF3D7_1035200,PF3D7_1040300,PF3D7_1102700,PF3D7_1102800,PF3D7_1121600,PF3D7_1228600,PF3D7_1410400,PF3D7_1471100,	11.4	2.86	3.1	2.97193105848e-05	5.81464772312e-05	0.00133736897632
GO:0043230	extracellular organelle	186	21	PF3D7_0115600,PF3D7_0202500,PF3D7_0207600,PF3D7_0300200,PF3D7_0400300,PF3D7_0400500,PF3D7_0425900,PF3D7_0501300,PF3D7_0532100,PF3D7_0701800,PF3D7_0732200,PF3D7_1001500,PF3D7_1033200,PF3D7_1035200,PF3D7_1040300,PF3D7_1102700,PF3D7_1102800,PF3D7_1121600,PF3D7_1228600,PF3D7_1410400,PF3D7_1471100,	11.3	2.83	3.06	3.44224041062e-05	6.45420076991e-05	0.00154900818478
GO:0030529	ribonucleoprotein complex	265	26	PF3D7_0219200,PF3D7_0306900,PF3D7_0309600,PF3D7_0412100,PF3D7_0415900,PF3D7_0507100,PF3D7_0516900,PF3D7_0517300,PF3D7_0519400,PF3D7_0614500,PF3D7_0705700,PF3D7_0719600,PF3D7_0814000,PF3D7_0821700,PF3D7_1010800,PF3D7_1026800,PF3D7_1103100,PF3D7_1105400,PF3D7_1130100,PF3D7_1130200,PF3D7_1308300,PF3D7_1309100,PF3D7_1358800,PF3D7_1414300,PF3D7_1424100,PF3D7_1447000,	9.8	2.46	2.7	3.65398351009e-05	6.57717031816e-05	0.00164429257954
GO:0044422	organelle part	661	47	PF3D7_0202500,PF3D7_0219200,PF3D7_0306900,PF3D7_0309600,PF3D7_0412100,PF3D7_0501300,PF3D7_0505300,PF3D7_0507100,PF3D7_0516900,PF3D7_0517300,PF3D7_0519400,PF3D7_0521900,PF3D7_0532100,PF3D7_0614500,PF3D7_0617800,PF3D7_0617900,PF3D7_0630800,PF3D7_0714000,PF3D7_0719600,PF3D7_0814000,PF3D7_0821700,PF3D7_0827900,PF3D7_0829500,PF3D7_1001500,PF3D7_1012900,PF3D7_1026800,PF3D7_1033200,PF3D7_1037300,PF3D7_1…	7.1	1.78	2.05	6.68291032513e-05	0.000115665755627	0.00300730964631
GO:0020036	Maurer's cleft	229	23	PF3D7_0115600,PF3D7_0202000,PF3D7_0202200,PF3D7_0300200,PF3D7_0400300,PF3D7_0400500,PF3D7_0416800,PF3D7_0425900,PF3D7_0501000,PF3D7_0501200,PF3D7_0501300,PF3D7_0601900,PF3D7_0631900,PF3D7_0701800,PF3D7_0731300,PF3D7_0732200,PF3D7_0830400,PF3D7_0830600,PF3D7_1033200,PF3D7_1040300,PF3D7_1100800,PF3D7_1252300,PF3D7_1353200,	10.0	2.52	2.73	7.72697754403e-05	0.000128782959067	0.00347713989482
GO:0005576	extracellular region	550	41	PF3D7_0115600,PF3D7_0202000,PF3D7_0202200,PF3D7_0202500,PF3D7_0207600,PF3D7_0300200,PF3D7_0309600,PF3D7_0400300,PF3D7_0400500,PF3D7_0402100,PF3D7_0416800,PF3D7_0425900,PF3D7_0501000,PF3D7_0501200,PF3D7_0501300,PF3D7_0532100,PF3D7_0601900,PF3D7_0631900,PF3D7_0632500,PF3D7_0701800,PF3D7_0731300,PF3D7_0732200,PF3D7_0830400,PF3D7_0830600,PF3D7_0832200,PF3D7_1001500,PF3D7_1033200,PF3D7_1035200,PF3D7_1…	7.5	1.87	2.12	8.33130628763e-05	0.000133895993908	0.00374908782943
GO:0020005	symbiont-containing vacuole membrane	41	9	PF3D7_0202500,PF3D7_0501300,PF3D7_0532100,PF3D7_1001500,PF3D7_1033200,PF3D7_1102700,PF3D7_1102800,PF3D7_1121600,PF3D7_1471100,	22.0	5.5	5.73	9.55453775761e-05	0.000148260068653	0.00429954199092
GO:0015935	small ribosomal subunit	43	9	PF3D7_0219200,PF3D7_0306900,PF3D7_0412100,PF3D7_0519400,PF3D7_1026800,PF3D7_1105400,PF3D7_1308300,PF3D7_1358800,PF3D7_1447000,	20.9	5.24	5.46	0.000131290591411	0.000196935887117	0.0059080766135
GO:0022627	cytosolic small ribosomal subunit	27	7	PF3D7_0219200,PF3D7_0306900,PF3D7_0519400,PF3D7_1026800,PF3D7_1308300,PF3D7_1358800,PF3D7_1447000,	25.9	6.49	6.71	0.000244622532197	0.000355097224157	0.0110080139489
GO:0009986	cell surface	67	9	PF3D7_0309600,PF3D7_0501200,PF3D7_0818900,PF3D7_0922200,PF3D7_1015900,PF3D7_1035400,PF3D7_1037300,PF3D7_1444800,PF3D7_1462800,	13.4	3.36	3.49	0.00229867847802	0.00323251660972	0.103440531511
GO:0044446	intracellular organelle part	621	38	PF3D7_0219200,PF3D7_0306900,PF3D7_0309600,PF3D7_0412100,PF3D7_0505300,PF3D7_0507100,PF3D7_0516900,PF3D7_0517300,PF3D7_0519400,PF3D7_0521900,PF3D7_0614500,PF3D7_0617800,PF3D7_0617900,PF3D7_0630800,PF3D7_0714000,PF3D7_0719600,PF3D7_0814000,PF3D7_0821700,PF3D7_0827900,PF3D7_0829500,PF3D7_1012900,PF3D7_1026800,PF3D7_1037300,PF3D7_1103100,PF3D7_1105400,PF3D7_1130100,PF3D7_1130200,PF3D7_1246200,PF3D7_1…	6.1	1.53	1.67	0.00550017665739	0.00750024089644	0.247507949583
GO:0000786	nucleosome	8	3	PF3D7_0617800,PF3D7_0617900,PF3D7_0714000,	37.5	9.39	9.53	0.00731541731265	0.00940553654484	0.329193779069
GO:1990104	DNA bending complex	8	3	PF3D7_0617800,PF3D7_0617900,PF3D7_0714000,	37.5	9.39	9.53	0.00731541731265	0.00940553654484	0.329193779069
GO:0005575	cellular_component	3704	161	PF3D7_0112900,PF3D7_0113300,PF3D7_0115600,PF3D7_0202000,PF3D7_0202100,PF3D7_0202200,PF3D7_0202500,PF3D7_0206800,PF3D7_0207600,PF3D7_0219200,PF3D7_0220200,PF3D7_0300200,PF3D7_0301800,PF3D7_0306900,PF3D7_0309600,PF3D7_0322000,PF3D7_0322800,PF3D7_0400300,PF3D7_0400500,PF3D7_0402100,PF3D7_0402400,PF3D7_0408200,PF3D7_0412100,PF3D7_0415900,PF3D7_0416800,PF3D7_0424000,PF3D7_0424100,PF3D7_0424300,PF3D7_0…	4.3	1.09	1.74	0.00757856794672	0.0094732099334	0.341035557603
GO:0000791	euchromatin	2	2	PF3D7_0617900,PF3D7_0714000,	100.0	25.04	25.31	0.00836003140438	0.0101676057621	0.376201413197
GO:0044815	DNA packaging complex	9	3	PF3D7_0617800,PF3D7_0617900,PF3D7_0714000,	33.3	8.35	8.47	0.00948147215683	0.0112280591331	0.426666247058
GO:0000785	chromatin	11	3	PF3D7_0617800,PF3D7_0617900,PF3D7_0714000,	27.3	6.83	6.93	0.0148259434773	0.0171068578584	0.667167456478
GO:0020007	apical complex	80	8	PF3D7_0424100,PF3D7_0501500,PF3D7_0501600,PF3D7_0731500,PF3D7_0827900,PF3D7_0905400,PF3D7_1404300,PF3D7_1410400,	10.0	2.5	2.57	0.0189332182477	0.0212998705286	0.851994821146
GO:0043226	organelle	1952	92	PF3D7_0115600,PF3D7_0202500,PF3D7_0207600,PF3D7_0219200,PF3D7_0220200,PF3D7_0300200,PF3D7_0306900,PF3D7_0309600,PF3D7_0400300,PF3D7_0400500,PF3D7_0412100,PF3D7_0415900,PF3D7_0416800,PF3D7_0425900,PF3D7_0501300,PF3D7_0503400,PF3D7_0505300,PF3D7_0507100,PF3D7_0516900,PF3D7_0517300,PF3D7_0519400,PF3D7_0521900,PF3D7_0532100,PF3D7_0607100,PF3D7_0614500,PF3D7_0617800,PF3D7_0617900,PF3D7_0624900,PF3D7_0…	4.7	1.18	1.36	0.0241106890807	0.0264629514301	1.0
GO:0020008	rhoptry	40	5	PF3D7_0424100,PF3D7_0501500,PF3D7_0501600,PF3D7_0905400,PF3D7_1410400,	12.5	3.13	3.19	0.027838033458	0.0298264644193	1.0
GO:0044228	host cell surface	6	2	PF3D7_0309600,PF3D7_1301700,	33.3	8.35	8.43	0.0352484446067	0.0368879071466	1.0
GO:0045177	apical part of cell	92	8	PF3D7_0424100,PF3D7_0501500,PF3D7_0501600,PF3D7_0731500,PF3D7_0827900,PF3D7_0905400,PF3D7_1404300,PF3D7_1410400,	8.7	2.18	2.23	0.0372578207033	0.0381045893557	1.0
GO:0032991	macromolecular complex	810	42	PF3D7_0202200,PF3D7_0219200,PF3D7_0306900,PF3D7_0309600,PF3D7_0412100,PF3D7_0415900,PF3D7_0507100,PF3D7_0516900,PF3D7_0517300,PF3D7_0519400,PF3D7_0521900,PF3D7_0614500,PF3D7_0617800,PF3D7_0617900,PF3D7_0630800,PF3D7_0705700,PF3D7_0714000,PF3D7_0719600,PF3D7_0814000,PF3D7_0821700,PF3D7_0829500,PF3D7_0905400,PF3D7_0913200,PF3D7_1010800,PF3D7_1015900,PF3D7_1026800,PF3D7_1103100,PF3D7_1105400,PF3D7_1…	5.2	1.3	1.39	0.0450375151109	0.0450375151109	1.0

## Sheet: 1.5 up_GO_Molecular Function
ID	Name	Bgd count	Result count	Result gene list	Pct of bgd	Fold enrichment	Odds ratio	P-value	Benjamini	Bonferroni
GO:0003735	structural constituent of ribosome	156	25	PF3D7_0219200,PF3D7_0306900,PF3D7_0309600,PF3D7_0412100,PF3D7_0415900,PF3D7_0507100,PF3D7_0516900,PF3D7_0519400,PF3D7_0614500,PF3D7_0705700,PF3D7_0719600,PF3D7_0814000,PF3D7_0821700,PF3D7_1010800,PF3D7_1026800,PF3D7_1103100,PF3D7_1105400,PF3D7_1130100,PF3D7_1130200,PF3D7_1308300,PF3D7_1309100,PF3D7_1358800,PF3D7_1414300,PF3D7_1424100,PF3D7_1447000,	16.0	4.01	4.49	1.42270439563e-08	9.95893076944e-08	9.95893076944e-08
GO:0005198	structural molecule activity	216	28	PF3D7_0219200,PF3D7_0306900,PF3D7_0309600,PF3D7_0412100,PF3D7_0415900,PF3D7_0507100,PF3D7_0516900,PF3D7_0519400,PF3D7_0614500,PF3D7_0705700,PF3D7_0719600,PF3D7_0814000,PF3D7_0821700,PF3D7_1010800,PF3D7_1026800,PF3D7_1103100,PF3D7_1105400,PF3D7_1130100,PF3D7_1130200,PF3D7_1246200,PF3D7_1308300,PF3D7_1309100,PF3D7_1358800,PF3D7_1408800,PF3D7_1414300,PF3D7_1424100,PF3D7_1439800,PF3D7_1447000,	13.0	3.25	3.65	1.11895109495e-07	3.91632883232e-07	7.83265766465e-07
GO:0016860	intramolecular oxidoreductase activity	13	3	PF3D7_0827900,PF3D7_1352500,PF3D7_1439900,	23.1	5.78	5.86	0.0215612545602	0.0415879807875	0.150928781922
GO:0046983	protein dimerization activity	40	5	PF3D7_0522000,PF3D7_0617800,PF3D7_0617900,PF3D7_0714000,PF3D7_0922200,	12.5	3.13	3.19	0.027838033458	0.0415879807875	0.194866234206
GO:0046982	protein heterodimerization activity	15	3	PF3D7_0617800,PF3D7_0617900,PF3D7_0714000,	20.0	5.01	5.08	0.0297057005625	0.0415879807875	0.207939903937
GO:0016864	intramolecular oxidoreductase activity, transposing S-S bonds	7	2	PF3D7_0827900,PF3D7_1352500,	28.6	7.16	7.22	0.0441931610145	0.0441931610145	0.309352127101
GO:0003756	protein disulfide isomerase activity	7	2	PF3D7_0827900,PF3D7_1352500,	28.6	7.16	7.22	0.0441931610145	0.0441931610145	0.309352127101

## Sheet: 1.5 up_GO_Biological Process
ID	Name	Bgd count	Result count	Result gene list	Pct of bgd	Fold enrichment	Odds ratio	P-value	Benjamini	Bonferroni
GO:0006412	translation	286	29	PF3D7_0219200,PF3D7_0306900,PF3D7_0309600,PF3D7_0412100,PF3D7_0415900,PF3D7_0425300,PF3D7_0507100,PF3D7_0516900,PF3D7_0519400,PF3D7_0614500,PF3D7_0705700,PF3D7_0719600,PF3D7_0814000,PF3D7_0821700,PF3D7_0913200,PF3D7_1010800,PF3D7_1026800,PF3D7_1103100,PF3D7_1105400,PF3D7_1130100,PF3D7_1130200,PF3D7_1204300,PF3D7_1243600,PF3D7_1308300,PF3D7_1309100,PF3D7_1358800,PF3D7_1414300,PF3D7_1424100,PF3D7_1…	10.1	2.54	2.83	6.7895197528e-06	0.000373423586404	0.000373423586404
GO:0006096	glycolytic process	18	6	PF3D7_0626800,PF3D7_1015900,PF3D7_1324900,PF3D7_1439900,PF3D7_1444800,PF3D7_1462800,	33.3	8.35	8.6	0.000222927288987	0.00523586264274	0.0122610008943
GO:0040011	locomotion	72	11	PF3D7_0309600,PF3D7_0424100,PF3D7_0501600,PF3D7_0503400,PF3D7_0624900,PF3D7_0731500,PF3D7_0905400,PF3D7_1027300,PF3D7_1035400,PF3D7_1335100,PF3D7_1462800,	15.3	3.83	4.01	0.000285592507786	0.00523586264274	0.0157075879282
GO:0051828	entry into other organism involved in symbiotic interaction	56	9	PF3D7_0309600,PF3D7_0424100,PF3D7_0501600,PF3D7_0731500,PF3D7_0905400,PF3D7_1027300,PF3D7_1035400,PF3D7_1335100,PF3D7_1462800,	16.1	4.02	4.18	0.000741588160513	0.00765824227353	0.0407873488282
GO:0044409	entry into host	56	9	PF3D7_0309600,PF3D7_0424100,PF3D7_0501600,PF3D7_0731500,PF3D7_0905400,PF3D7_1027300,PF3D7_1035400,PF3D7_1335100,PF3D7_1462800,	16.1	4.02	4.18	0.000741588160513	0.00765824227353	0.0407873488282
GO:0044724	single-organism carbohydrate catabolic process	25	6	PF3D7_0626800,PF3D7_1015900,PF3D7_1324900,PF3D7_1439900,PF3D7_1444800,PF3D7_1462800,	24.0	6.01	6.18	0.000974685380268	0.00765824227353	0.0536076959147
GO:0016052	carbohydrate catabolic process	25	6	PF3D7_0626800,PF3D7_1015900,PF3D7_1324900,PF3D7_1439900,PF3D7_1444800,PF3D7_1462800,	24.0	6.01	6.18	0.000974685380268	0.00765824227353	0.0536076959147
GO:0006090	pyruvate metabolic process	26	6	PF3D7_0626800,PF3D7_1015900,PF3D7_1324900,PF3D7_1439900,PF3D7_1444800,PF3D7_1462800,	23.1	5.78	5.94	0.00116191620967	0.00798817394151	0.0639053915321
GO:0052192	movement in environment of other organism involved in symbiotic interaction	64	9	PF3D7_0309600,PF3D7_0424100,PF3D7_0501600,PF3D7_0731500,PF3D7_0905400,PF3D7_1027300,PF3D7_1035400,PF3D7_1335100,PF3D7_1462800,	14.1	3.52	3.65	0.00172925233615	0.00858143986427	0.0951088784883
GO:0052126	movement in host environment	64	9	PF3D7_0309600,PF3D7_0424100,PF3D7_0501600,PF3D7_0731500,PF3D7_0905400,PF3D7_1027300,PF3D7_1035400,PF3D7_1335100,PF3D7_1462800,	14.1	3.52	3.65	0.00172925233615	0.00858143986427	0.0951088784883
GO:0030260	entry into host cell	52	8	PF3D7_0309600,PF3D7_0501600,PF3D7_0731500,PF3D7_0905400,PF3D7_1027300,PF3D7_1035400,PF3D7_1335100,PF3D7_1462800,	15.4	3.85	3.98	0.00187231415221	0.00858143986427	0.102977278371
GO:0051806	entry into cell of other organism involved in symbiotic interaction	52	8	PF3D7_0309600,PF3D7_0501600,PF3D7_0731500,PF3D7_0905400,PF3D7_1027300,PF3D7_1035400,PF3D7_1335100,PF3D7_1462800,	15.4	3.85	3.98	0.00187231415221	0.00858143986427	0.102977278371
GO:0006094	gluconeogenesis	5	3	PF3D7_1015900,PF3D7_1439900,PF3D7_1462800,	60.0	15.03	15.26	0.00270390400433	0.0114001806468	0.148714720238
GO:0006414	translational elongation	22	5	PF3D7_0309600,PF3D7_0913200,PF3D7_1103100,PF3D7_1130200,PF3D7_1204300,	22.7	5.69	5.82	0.00320348502937	0.0114001806468	0.176191676615
GO:0034645	cellular macromolecule biosynthetic process	483	32	PF3D7_0219200,PF3D7_0306900,PF3D7_0309600,PF3D7_0412100,PF3D7_0415900,PF3D7_0425300,PF3D7_0507100,PF3D7_0516900,PF3D7_0519400,PF3D7_0522000,PF3D7_0614500,PF3D7_0705700,PF3D7_0719600,PF3D7_0814000,PF3D7_0821700,PF3D7_0824000,PF3D7_0913200,PF3D7_1010800,PF3D7_1015900,PF3D7_1026800,PF3D7_1103100,PF3D7_1105400,PF3D7_1130100,PF3D7_1130200,PF3D7_1204300,PF3D7_1243600,PF3D7_1308300,PF3D7_1309100,PF3D7_1…	6.6	1.66	1.8	0.00364946520441	0.0114001806468	0.200720586243
GO:0009059	macromolecule biosynthetic process	485	32	PF3D7_0219200,PF3D7_0306900,PF3D7_0309600,PF3D7_0412100,PF3D7_0415900,PF3D7_0425300,PF3D7_0507100,PF3D7_0516900,PF3D7_0519400,PF3D7_0522000,PF3D7_0614500,PF3D7_0705700,PF3D7_0719600,PF3D7_0814000,PF3D7_0821700,PF3D7_0824000,PF3D7_0913200,PF3D7_1010800,PF3D7_1015900,PF3D7_1026800,PF3D7_1103100,PF3D7_1105400,PF3D7_1130100,PF3D7_1130200,PF3D7_1204300,PF3D7_1243600,PF3D7_1308300,PF3D7_1309100,PF3D7_1…	6.6	1.65	1.79	0.00387616612048	0.0114001806468	0.213189136627
GO:0051701	interaction with host	273	21	PF3D7_0115600,PF3D7_0300200,PF3D7_0309600,PF3D7_0400300,PF3D7_0400500,PF3D7_0424100,PF3D7_0425900,PF3D7_0501600,PF3D7_0631900,PF3D7_0632500,PF3D7_0701800,PF3D7_0731500,PF3D7_0732200,PF3D7_0905400,PF3D7_1027300,PF3D7_1035400,PF3D7_1040300,PF3D7_1100800,PF3D7_1335100,PF3D7_1462800,PF3D7_1471100,	7.7	1.93	2.05	0.00393869060674	0.0114001806468	0.216627983371
GO:0046364	monosaccharide biosynthetic process	6	3	PF3D7_1015900,PF3D7_1439900,PF3D7_1462800,	50.0	12.52	12.71	0.00394193717983	0.0114001806468	0.216806544891
GO:0019319	hexose biosynthetic process	6	3	PF3D7_1015900,PF3D7_1439900,PF3D7_1462800,	50.0	12.52	12.71	0.00394193717983	0.0114001806468	0.216806544891
GO:1901576	organic substance biosynthetic process	652	40	PF3D7_0219200,PF3D7_0306900,PF3D7_0309600,PF3D7_0412100,PF3D7_0415900,PF3D7_0425300,PF3D7_0507100,PF3D7_0516900,PF3D7_0519400,PF3D7_0522000,PF3D7_0614500,PF3D7_0621200,PF3D7_0705700,PF3D7_0719600,PF3D7_0814000,PF3D7_0821700,PF3D7_0824000,PF3D7_0913200,PF3D7_0922200,PF3D7_1010800,PF3D7_1012400,PF3D7_1015900,PF3D7_1026800,PF3D7_1029600,PF3D7_1103100,PF3D7_1105400,PF3D7_1124600,PF3D7_1130100,PF3D7_1…	6.1	1.54	1.69	0.00414552023518	0.0114001806468	0.228003612935
GO:0044249	cellular biosynthetic process	649	39	PF3D7_0219200,PF3D7_0306900,PF3D7_0309600,PF3D7_0412100,PF3D7_0415900,PF3D7_0425300,PF3D7_0507100,PF3D7_0516900,PF3D7_0519400,PF3D7_0522000,PF3D7_0614500,PF3D7_0621200,PF3D7_0705700,PF3D7_0719600,PF3D7_0814000,PF3D7_0821700,PF3D7_0824000,PF3D7_0913200,PF3D7_0922200,PF3D7_1010800,PF3D7_1012400,PF3D7_1015900,PF3D7_1026800,PF3D7_1029600,PF3D7_1103100,PF3D7_1105400,PF3D7_1124600,PF3D7_1130100,PF3D7_1…	6.0	1.5	1.64	0.00654287903296	0.0170727885417	0.359858346813
GO:0009058	biosynthetic process	672	40	PF3D7_0219200,PF3D7_0306900,PF3D7_0309600,PF3D7_0412100,PF3D7_0415900,PF3D7_0425300,PF3D7_0507100,PF3D7_0516900,PF3D7_0519400,PF3D7_0522000,PF3D7_0614500,PF3D7_0621200,PF3D7_0705700,PF3D7_0719600,PF3D7_0814000,PF3D7_0821700,PF3D7_0824000,PF3D7_0913200,PF3D7_0922200,PF3D7_1010800,PF3D7_1012400,PF3D7_1015900,PF3D7_1026800,PF3D7_1029600,PF3D7_1103100,PF3D7_1105400,PF3D7_1124600,PF3D7_1130100,PF3D7_1…	6.0	1.49	1.63	0.00682911541667	0.0170727885417	0.375601347917
GO:0044712	single-organism catabolic process	67	8	PF3D7_0520900,PF3D7_0626800,PF3D7_1015900,PF3D7_1117700,PF3D7_1324900,PF3D7_1439900,PF3D7_1444800,PF3D7_1462800,	11.9	2.99	3.08	0.00757105882868	0.0181047058947	0.416408235577
GO:1901617	organic hydroxy compound biosynthetic process	10	3	PF3D7_0621200,PF3D7_1124600,PF3D7_1343000,	30.0	7.51	7.62	0.0119823223525	0.027180896375	0.659027729389
GO:0046470	phosphatidylcholine metabolic process	3	2	PF3D7_1124600,PF3D7_1343000,	66.7	16.7	16.87	0.0135826587039	0.027180896375	0.747046228717
GO:0006656	phosphatidylcholine biosynthetic process	3	2	PF3D7_1124600,PF3D7_1343000,	66.7	16.7	16.87	0.0135826587039	0.027180896375	0.747046228717
GO:0048583	regulation of response to stimulus	33	5	PF3D7_0207600,PF3D7_0207900,PF3D7_0731500,PF3D7_1015900,PF3D7_1149500,	15.2	3.79	3.87	0.0141737884424	0.027180896375	0.779558364333
GO:0050776	regulation of immune response	11	3	PF3D7_0207600,PF3D7_0207900,PF3D7_1015900,	27.3	6.83	6.93	0.0148259434773	0.027180896375	0.815426891251
GO:0048518	positive regulation of biological process	11	3	PF3D7_1015900,PF3D7_1202900,PF3D7_1204300,	27.3	6.83	6.93	0.0148259434773	0.027180896375	0.815426891251
GO:0002682	regulation of immune system process	11	3	PF3D7_0207600,PF3D7_0207900,PF3D7_1015900,	27.3	6.83	6.93	0.0148259434773	0.027180896375	0.815426891251
GO:0044723	single-organism carbohydrate metabolic process	48	6	PF3D7_0626800,PF3D7_1015900,PF3D7_1324900,PF3D7_1439900,PF3D7_1444800,PF3D7_1462800,	12.5	3.13	3.2	0.0164969634176	0.0280266724598	0.907332987971
GO:0006091	generation of precursor metabolites and energy	49	6	PF3D7_0626800,PF3D7_1015900,PF3D7_1324900,PF3D7_1439900,PF3D7_1444800,PF3D7_1462800,	12.2	3.07	3.14	0.0179445720502	0.0280266724598	0.986951462764
GO:0006006	glucose metabolic process	12	3	PF3D7_1015900,PF3D7_1439900,PF3D7_1462800,	25.0	6.26	6.35	0.0180178363815	0.0280266724598	0.990981000983
GO:0016051	carbohydrate biosynthetic process	12	3	PF3D7_1015900,PF3D7_1439900,PF3D7_1462800,	25.0	6.26	6.35	0.0180178363815	0.0280266724598	0.990981000983
GO:0002376	immune system process	12	3	PF3D7_0207600,PF3D7_0207900,PF3D7_1015900,	25.0	6.26	6.35	0.0180178363815	0.0280266724598	0.990981000983
GO:0032787	monocarboxylic acid metabolic process	64	7	PF3D7_0626800,PF3D7_1001200,PF3D7_1015900,PF3D7_1324900,PF3D7_1439900,PF3D7_1444800,PF3D7_1462800,	10.9	2.74	2.81	0.0183447310646	0.0280266724598	1.0
GO:0042439	ethanolamine-containing compound metabolic process	4	2	PF3D7_1124600,PF3D7_1343000,	50.0	12.52	12.65	0.0198627555931	0.0295257177736	1.0
GO:0044419	interspecies interaction between organisms	322	21	PF3D7_0115600,PF3D7_0300200,PF3D7_0309600,PF3D7_0400300,PF3D7_0400500,PF3D7_0424100,PF3D7_0425900,PF3D7_0501600,PF3D7_0631900,PF3D7_0632500,PF3D7_0701800,PF3D7_0731500,PF3D7_0732200,PF3D7_0905400,PF3D7_1027300,PF3D7_1035400,PF3D7_1040300,PF3D7_1100800,PF3D7_1335100,PF3D7_1462800,PF3D7_1471100,	6.5	1.63	1.72	0.0211885390181	0.0296847096039	1.0
GO:0044403	symbiosis, encompassing mutualism through parasitism	322	21	PF3D7_0115600,PF3D7_0300200,PF3D7_0309600,PF3D7_0400300,PF3D7_0400500,PF3D7_0424100,PF3D7_0425900,PF3D7_0501600,PF3D7_0631900,PF3D7_0632500,PF3D7_0701800,PF3D7_0731500,PF3D7_0732200,PF3D7_0905400,PF3D7_1027300,PF3D7_1035400,PF3D7_1040300,PF3D7_1100800,PF3D7_1335100,PF3D7_1462800,PF3D7_1471100,	6.5	1.63	1.72	0.0211885390181	0.0296847096039	1.0
GO:0051704	multi-organism process	363	23	PF3D7_0115600,PF3D7_0300200,PF3D7_0309600,PF3D7_0400300,PF3D7_0400500,PF3D7_0424100,PF3D7_0424300,PF3D7_0425900,PF3D7_0501600,PF3D7_0631900,PF3D7_0632500,PF3D7_0701000,PF3D7_0701800,PF3D7_0731500,PF3D7_0732200,PF3D7_0905400,PF3D7_1027300,PF3D7_1035400,PF3D7_1040300,PF3D7_1100800,PF3D7_1335100,PF3D7_1462800,PF3D7_1471100,	6.3	1.59	1.67	0.0215888797119	0.0296847096039	1.0
GO:0044267	cellular protein metabolic process	687	38	PF3D7_0219200,PF3D7_0306900,PF3D7_0309600,PF3D7_0322000,PF3D7_0402100,PF3D7_0412100,PF3D7_0415900,PF3D7_0425300,PF3D7_0507100,PF3D7_0516900,PF3D7_0519400,PF3D7_0614500,PF3D7_0705700,PF3D7_0708400,PF3D7_0719600,PF3D7_0814000,PF3D7_0821700,PF3D7_0827900,PF3D7_0913200,PF3D7_1010800,PF3D7_1026800,PF3D7_1103100,PF3D7_1105400,PF3D7_1130100,PF3D7_1130200,PF3D7_1134000,PF3D7_1204300,PF3D7_1211800,PF3D7_1…	5.5	1.39	1.49	0.0244906450702	0.0304382148091	1.0
GO:0006986	response to unfolded protein	14	3	PF3D7_0818900,PF3D7_1134000,PF3D7_1211400,	21.4	5.37	5.44	0.0254574160221	0.0304382148091	1.0
GO:0019318	hexose metabolic process	14	3	PF3D7_1015900,PF3D7_1439900,PF3D7_1462800,	21.4	5.37	5.44	0.0254574160221	0.0304382148091	1.0
GO:0005996	monosaccharide metabolic process	14	3	PF3D7_1015900,PF3D7_1439900,PF3D7_1462800,	21.4	5.37	5.44	0.0254574160221	0.0304382148091	1.0
GO:0035966	response to topologically incorrect protein	14	3	PF3D7_0818900,PF3D7_1134000,PF3D7_1211400,	21.4	5.37	5.44	0.0254574160221	0.0304382148091	1.0
GO:0006575	cellular modified amino acid metabolic process	14	3	PF3D7_0520900,PF3D7_0922200,PF3D7_1121600,	21.4	5.37	5.44	0.0254574160221	0.0304382148091	1.0
GO:0010467	gene expression	609	34	PF3D7_0219200,PF3D7_0306900,PF3D7_0309600,PF3D7_0412100,PF3D7_0415900,PF3D7_0425300,PF3D7_0507100,PF3D7_0516900,PF3D7_0517300,PF3D7_0519400,PF3D7_0522000,PF3D7_0614500,PF3D7_0705700,PF3D7_0719600,PF3D7_0814000,PF3D7_0821700,PF3D7_0824000,PF3D7_0913200,PF3D7_1010800,PF3D7_1015900,PF3D7_1026800,PF3D7_1103100,PF3D7_1105400,PF3D7_1130100,PF3D7_1130200,PF3D7_1204300,PF3D7_1243600,PF3D7_1308300,PF3D7_1…	5.6	1.4	1.49	0.0296484529623	0.0346949981474	1.0
GO:0019538	protein metabolic process	768	41	PF3D7_0207600,PF3D7_0207900,PF3D7_0219200,PF3D7_0306900,PF3D7_0309600,PF3D7_0322000,PF3D7_0402100,PF3D7_0412100,PF3D7_0415900,PF3D7_0425300,PF3D7_0507100,PF3D7_0516900,PF3D7_0519400,PF3D7_0614500,PF3D7_0705700,PF3D7_0708400,PF3D7_0719600,PF3D7_0814000,PF3D7_0821700,PF3D7_0827900,PF3D7_0913200,PF3D7_1010800,PF3D7_1026800,PF3D7_1103100,PF3D7_1105400,PF3D7_1130100,PF3D7_1130200,PF3D7_1134000,PF3D7_1…	5.3	1.34	1.43	0.0321923297875	0.0365785745919	1.0
GO:1901615	organic hydroxy compound metabolic process	16	3	PF3D7_0621200,PF3D7_1124600,PF3D7_1343000,	18.8	4.7	4.76	0.0343038333034	0.0365785745919	1.0
GO:0044281	small molecule metabolic process	279	18	PF3D7_0425300,PF3D7_0513300,PF3D7_0520900,PF3D7_0621200,PF3D7_0626800,PF3D7_0922200,PF3D7_1001200,PF3D7_1012400,PF3D7_1015900,PF3D7_1029600,PF3D7_1117700,PF3D7_1121600,PF3D7_1124600,PF3D7_1324900,PF3D7_1343000,PF3D7_1439900,PF3D7_1444800,PF3D7_1462800,	6.5	1.62	1.68	0.0347786045815	0.0365785745919	1.0
GO:0042221	response to chemical	74	7	PF3D7_0621200,PF3D7_0818900,PF3D7_1012900,PF3D7_1029600,PF3D7_1121600,PF3D7_1134000,PF3D7_1211400,	9.5	2.37	2.42	0.0349032452132	0.0365785745919	1.0
GO:0046165	alcohol biosynthetic process	6	2	PF3D7_1124600,PF3D7_1343000,	33.3	8.35	8.43	0.0352484446067	0.0365785745919	1.0
GO:0006914	autophagy	6	2	PF3D7_1012900,PF3D7_1015900,	33.3	8.35	8.43	0.0352484446067	0.0365785745919	1.0
GO:0005975	carbohydrate metabolic process	59	6	PF3D7_0626800,PF3D7_1015900,PF3D7_1324900,PF3D7_1439900,PF3D7_1444800,PF3D7_1462800,	10.2	2.55	2.6	0.0374031313771	0.0380957819581	1.0
GO:0010033	response to organic substance	17	3	PF3D7_0818900,PF3D7_1134000,PF3D7_1211400,	17.6	4.42	4.48	0.0392480553177	0.0392480553177	1.0

## Sheet: 1.5 down_GO_Cellular Component
ID	Name	Bgd count	Result count	Result gene list	Pct of bgd	Fold enrichment	Odds ratio	P-value	Benjamini	Bonferroni
GO:0051704	multi-organism process	363	17	PF3D7_0101600,PF3D7_0221400,PF3D7_0221500,PF3D7_0222500,PF3D7_0420700,PF3D7_0421100,PF3D7_0424200,PF3D7_0600300,PF3D7_0632400,PF3D7_0732000,PF3D7_0833500,PF3D7_1039700,PF3D7_1040800,PF3D7_1150000,PF3D7_1240200,PF3D7_1372800,PF3D7_1455400,	4.7	4.99	7.6	1.42971334102e-08	1.00079933871e-06	1.00079933871e-06
GO:0044403	symbiosis, encompassing mutualism through parasitism	322	14	PF3D7_0101600,PF3D7_0221400,PF3D7_0221500,PF3D7_0222500,PF3D7_0420700,PF3D7_0421100,PF3D7_0424200,PF3D7_0600300,PF3D7_0632400,PF3D7_0732000,PF3D7_1039700,PF3D7_1040800,PF3D7_1150000,PF3D7_1372800,	4.3	4.63	6.39	9.82611819287e-07	2.29276091167e-05	6.87828273501e-05
GO:0044419	interspecies interaction between organisms	322	14	PF3D7_0101600,PF3D7_0221400,PF3D7_0221500,PF3D7_0222500,PF3D7_0420700,PF3D7_0421100,PF3D7_0424200,PF3D7_0600300,PF3D7_0632400,PF3D7_0732000,PF3D7_1039700,PF3D7_1040800,PF3D7_1150000,PF3D7_1372800,	4.3	4.63	6.39	9.82611819287e-07	2.29276091167e-05	6.87828273501e-05
GO:0051701	interaction with host	273	12	PF3D7_0101600,PF3D7_0221400,PF3D7_0221500,PF3D7_0420700,PF3D7_0421100,PF3D7_0424200,PF3D7_0600300,PF3D7_0632400,PF3D7_0732000,PF3D7_1039700,PF3D7_1150000,PF3D7_1372800,	4.4	4.68	6.11	6.47979988153e-06	0.000113396497927	0.000453585991707
GO:0035821	modification of morphology or physiology of other organism	195	10	PF3D7_0101600,PF3D7_0221400,PF3D7_0420700,PF3D7_0421100,PF3D7_0600300,PF3D7_0632400,PF3D7_0732000,PF3D7_1150000,PF3D7_1372800,PF3D7_1455400,	5.1	5.47	6.82	1.24673619725e-05	0.000174543067614	0.000872715338072
GO:0022407	regulation of cell-cell adhesion	190	9	PF3D7_0101600,PF3D7_0221400,PF3D7_0420700,PF3D7_0421100,PF3D7_0600300,PF3D7_0632400,PF3D7_0732000,PF3D7_1150000,PF3D7_1372800,	4.7	5.05	6.12	6.64536165813e-05	0.000418052496851	0.00465175316069
GO:0030155	regulation of cell adhesion	190	9	PF3D7_0101600,PF3D7_0221400,PF3D7_0420700,PF3D7_0421100,PF3D7_0600300,PF3D7_0632400,PF3D7_0732000,PF3D7_1150000,PF3D7_1372800,	4.7	5.05	6.12	6.64536165813e-05	0.000418052496851	0.00465175316069
GO:0020013	modulation by symbiont of host erythrocyte aggregation	190	9	PF3D7_0101600,PF3D7_0221400,PF3D7_0420700,PF3D7_0421100,PF3D7_0600300,PF3D7_0632400,PF3D7_0732000,PF3D7_1150000,PF3D7_1372800,	4.7	5.05	6.12	6.64536165813e-05	0.000418052496851	0.00465175316069
GO:0034110	regulation of homotypic cell-cell adhesion	190	9	PF3D7_0101600,PF3D7_0221400,PF3D7_0420700,PF3D7_0421100,PF3D7_0600300,PF3D7_0632400,PF3D7_0732000,PF3D7_1150000,PF3D7_1372800,	4.7	5.05	6.12	6.64536165813e-05	0.000418052496851	0.00465175316069
GO:0034118	regulation of erythrocyte aggregation	190	9	PF3D7_0101600,PF3D7_0221400,PF3D7_0420700,PF3D7_0421100,PF3D7_0600300,PF3D7_0632400,PF3D7_0732000,PF3D7_1150000,PF3D7_1372800,	4.7	5.05	6.12	6.64536165813e-05	0.000418052496851	0.00465175316069
GO:0044068	modulation by symbiont of host cellular process	192	9	PF3D7_0101600,PF3D7_0221400,PF3D7_0420700,PF3D7_0421100,PF3D7_0600300,PF3D7_0632400,PF3D7_0732000,PF3D7_1150000,PF3D7_1372800,	4.7	5.0	6.05	7.18620453132e-05	0.000418052496851	0.00503034317192
GO:0044003	modification by symbiont of host morphology or physiology	194	9	PF3D7_0101600,PF3D7_0221400,PF3D7_0420700,PF3D7_0421100,PF3D7_0600300,PF3D7_0632400,PF3D7_0732000,PF3D7_1150000,PF3D7_1372800,	4.6	4.94	5.99	7.76383208438e-05	0.000418052496851	0.00543468245907
GO:0051817	modification of morphology or physiology of other organism involved in symbiotic interaction	194	9	PF3D7_0101600,PF3D7_0221400,PF3D7_0420700,PF3D7_0421100,PF3D7_0600300,PF3D7_0632400,PF3D7_0732000,PF3D7_1150000,PF3D7_1372800,	4.6	4.94	5.99	7.76383208438e-05	0.000418052496851	0.00543468245907
GO:0065008	regulation of biological quality	261	10	PF3D7_0101600,PF3D7_0221400,PF3D7_0420700,PF3D7_0421100,PF3D7_0600300,PF3D7_0632400,PF3D7_0732000,PF3D7_1150000,PF3D7_1372800,PF3D7_1455400,	3.8	4.08	5.02	0.000137714612883	0.000688573064413	0.00964002290178
GO:0051809	passive evasion of immune response of other organism involved in symbiotic interaction	204	8	PF3D7_0101600,PF3D7_0222500,PF3D7_0420700,PF3D7_0421100,PF3D7_0600300,PF3D7_0632400,PF3D7_1040800,PF3D7_1150000,	3.9	4.18	4.91	0.000616500916874	0.00189561452693	0.0431550641812
GO:0020033	antigenic variation	204	8	PF3D7_0101600,PF3D7_0222500,PF3D7_0420700,PF3D7_0421100,PF3D7_0600300,PF3D7_0632400,PF3D7_1040800,PF3D7_1150000,	3.9	4.18	4.91	0.000616500916874	0.00189561452693	0.0431550641812
GO:0051707	response to other organism	206	8	PF3D7_0101600,PF3D7_0222500,PF3D7_0420700,PF3D7_0421100,PF3D7_0600300,PF3D7_0632400,PF3D7_1040800,PF3D7_1150000,	3.9	4.14	4.86	0.000656323818037	0.00189561452693	0.0459426672626
GO:0051805	evasion or tolerance of immune response of other organism involved in symbiotic interaction	206	8	PF3D7_0101600,PF3D7_0222500,PF3D7_0420700,PF3D7_0421100,PF3D7_0600300,PF3D7_0632400,PF3D7_1040800,PF3D7_1150000,	3.9	4.14	4.86	0.000656323818037	0.00189561452693	0.0459426672626
GO:0051834	evasion or tolerance of defenses of other organism involved in symbiotic interaction	206	8	PF3D7_0101600,PF3D7_0222500,PF3D7_0420700,PF3D7_0421100,PF3D7_0600300,PF3D7_0632400,PF3D7_1040800,PF3D7_1150000,	3.9	4.14	4.86	0.000656323818037	0.00189561452693	0.0459426672626
GO:0051807	evasion or tolerance of defense response of other organism involved in symbiotic interaction	206	8	PF3D7_0101600,PF3D7_0222500,PF3D7_0420700,PF3D7_0421100,PF3D7_0600300,PF3D7_0632400,PF3D7_1040800,PF3D7_1150000,	3.9	4.14	4.86	0.000656323818037	0.00189561452693	0.0459426672626
GO:0043207	response to external biotic stimulus	206	8	PF3D7_0101600,PF3D7_0222500,PF3D7_0420700,PF3D7_0421100,PF3D7_0600300,PF3D7_0632400,PF3D7_1040800,PF3D7_1150000,	3.9	4.14	4.86	0.000656323818037	0.00189561452693	0.0459426672626
GO:0051832	avoidance of defenses of other organism involved in symbiotic interaction	206	8	PF3D7_0101600,PF3D7_0222500,PF3D7_0420700,PF3D7_0421100,PF3D7_0600300,PF3D7_0632400,PF3D7_1040800,PF3D7_1150000,	3.9	4.14	4.86	0.000656323818037	0.00189561452693	0.0459426672626
GO:0052173	response to defenses of other organism involved in symbiotic interaction	206	8	PF3D7_0101600,PF3D7_0222500,PF3D7_0420700,PF3D7_0421100,PF3D7_0600300,PF3D7_0632400,PF3D7_1040800,PF3D7_1150000,	3.9	4.14	4.86	0.000656323818037	0.00189561452693	0.0459426672626
GO:0052564	response to immune response of other organism involved in symbiotic interaction	206	8	PF3D7_0101600,PF3D7_0222500,PF3D7_0420700,PF3D7_0421100,PF3D7_0600300,PF3D7_0632400,PF3D7_1040800,PF3D7_1150000,	3.9	4.14	4.86	0.000656323818037	0.00189561452693	0.0459426672626
GO:0009607	response to biotic stimulus	207	8	PF3D7_0101600,PF3D7_0222500,PF3D7_0420700,PF3D7_0421100,PF3D7_0600300,PF3D7_0632400,PF3D7_1040800,PF3D7_1150000,	3.9	4.12	4.83	0.000677005188189	0.00189561452693	0.0473903631732
GO:0009605	response to external stimulus	213	8	PF3D7_0101600,PF3D7_0222500,PF3D7_0420700,PF3D7_0421100,PF3D7_0600300,PF3D7_0632400,PF3D7_1040800,PF3D7_1150000,	3.8	4.0	4.69	0.000812500414125	0.00218750111495	0.0568750289888
GO:0065007	biological regulation	574	13	PF3D7_0101600,PF3D7_0207500,PF3D7_0221400,PF3D7_0420700,PF3D7_0421100,PF3D7_0525400,PF3D7_0600300,PF3D7_0632400,PF3D7_0732000,PF3D7_1150000,PF3D7_1372800,PF3D7_1455400,PF3D7_1475000,	2.3	2.41	3.03	0.0018696003094	0.00484711191325	0.130872021658
GO:0050789	regulation of biological process	552	12	PF3D7_0101600,PF3D7_0207500,PF3D7_0221400,PF3D7_0420700,PF3D7_0421100,PF3D7_0525400,PF3D7_0600300,PF3D7_0632400,PF3D7_0732000,PF3D7_1150000,PF3D7_1372800,PF3D7_1475000,	2.2	2.32	2.83	0.00412164067265	0.0103041016816	0.288514847086
GO:0044406	adhesion of symbiont to host	164	6	PF3D7_0101600,PF3D7_0420700,PF3D7_0421100,PF3D7_0600300,PF3D7_0632400,PF3D7_1150000,	3.7	3.9	4.37	0.00444018852655	0.0103604398953	0.310813196859
GO:0020035	cytoadherence to microvasculature, mediated by symbiont protein	164	6	PF3D7_0101600,PF3D7_0420700,PF3D7_0421100,PF3D7_0600300,PF3D7_0632400,PF3D7_1150000,	3.7	3.9	4.37	0.00444018852655	0.0103604398953	0.310813196859
GO:0050896	response to stimulus	441	10	PF3D7_0101600,PF3D7_0112200,PF3D7_0222500,PF3D7_0420700,PF3D7_0421100,PF3D7_0525400,PF3D7_0600300,PF3D7_0632400,PF3D7_1040800,PF3D7_1150000,	2.3	2.42	2.85	0.00702563804548	0.0158643439737	0.491794663184
GO:0050794	regulation of cellular process	525	11	PF3D7_0101600,PF3D7_0221400,PF3D7_0420700,PF3D7_0421100,PF3D7_0525400,PF3D7_0600300,PF3D7_0632400,PF3D7_0732000,PF3D7_1150000,PF3D7_1372800,PF3D7_1475000,	2.1	2.23	2.66	0.00817339762253	0.0178793072993	0.572137833577
GO:0022610	biological adhesion	192	6	PF3D7_0101600,PF3D7_0420700,PF3D7_0421100,PF3D7_0600300,PF3D7_0632400,PF3D7_1150000,	3.1	3.33	3.71	0.00925097630561	0.0188586171641	0.647568341393
GO:0044766	multi-organism transport	15	2	PF3D7_0221500,PF3D7_1039700,	13.3	14.21	14.86	0.0105069438486	0.0188586171641	0.735486069401
GO:0051836	translocation of molecules into other organism involved in symbiotic interaction	15	2	PF3D7_0221500,PF3D7_1039700,	13.3	14.21	14.86	0.0105069438486	0.0188586171641	0.735486069401
GO:0042000	translocation of peptides or proteins into host	15	2	PF3D7_0221500,PF3D7_1039700,	13.3	14.21	14.86	0.0105069438486	0.0188586171641	0.735486069401
GO:0044417	translocation of molecules into host	15	2	PF3D7_0221500,PF3D7_1039700,	13.3	14.21	14.86	0.0105069438486	0.0188586171641	0.735486069401
GO:0051808	translocation of peptides or proteins into other organism involved in symbiotic interaction	15	2	PF3D7_0221500,PF3D7_1039700,	13.3	14.21	14.86	0.0105069438486	0.0188586171641	0.735486069401
GO:1902579	multi-organism localization	15	2	PF3D7_0221500,PF3D7_1039700,	13.3	14.21	14.86	0.0105069438486	0.0188586171641	0.735486069401
GO:0009405	pathogenesis	96	4	PF3D7_0420700,PF3D7_0421100,PF3D7_0833500,PF3D7_1240200,	4.2	4.44	4.79	0.0133042505875	0.0232824385281	0.931297541123
GO:0008150	biological_process	2640	32	PF3D7_0101600,PF3D7_0112200,PF3D7_0204900,PF3D7_0207500,PF3D7_0221400,PF3D7_0221500,PF3D7_0222500,PF3D7_0420700,PF3D7_0421100,PF3D7_0424200,PF3D7_0500900,PF3D7_0525400,PF3D7_0600300,PF3D7_0617300,PF3D7_0632400,PF3D7_0732000,PF3D7_0833500,PF3D7_1039700,PF3D7_1040800,PF3D7_1150000,PF3D7_1239600,PF3D7_1240200,PF3D7_1252200,PF3D7_1322800,PF3D7_1372800,PF3D7_1434700,PF3D7_1455400,PF3D7_1475000,PF3D7_A…	1.2	1.29	2.14	0.0174836786558	0.0254006169135	1.0
GO:1901072	glucosamine-containing compound catabolic process	1	1	PF3D7_1252200,	100.0	106.58	109.1	0.0185061637512	0.0254006169135	1.0
GO:0006777	Mo-molybdopterin cofactor biosynthetic process	1	1	PF3D7_0617300,	100.0	106.58	109.1	0.0185061637512	0.0254006169135	1.0
GO:0019720	Mo-molybdopterin cofactor metabolic process	1	1	PF3D7_0617300,	100.0	106.58	109.1	0.0185061637512	0.0254006169135	1.0
GO:0043545	molybdopterin cofactor metabolic process	1	1	PF3D7_0617300,	100.0	106.58	109.1	0.0185061637512	0.0254006169135	1.0
GO:0046348	amino sugar catabolic process	1	1	PF3D7_1252200,	100.0	106.58	109.1	0.0185061637512	0.0254006169135	1.0
GO:0051189	prosthetic group metabolic process	1	1	PF3D7_0617300,	100.0	106.58	109.1	0.0185061637512	0.0254006169135	1.0
GO:0006032	chitin catabolic process	1	1	PF3D7_1252200,	100.0	106.58	109.1	0.0185061637512	0.0254006169135	1.0
GO:0032324	molybdopterin cofactor biosynthetic process	1	1	PF3D7_0617300,	100.0	106.58	109.1	0.0185061637512	0.0254006169135	1.0
GO:0006026	aminoglycan catabolic process	1	1	PF3D7_1252200,	100.0	106.58	109.1	0.0185061637512	0.0254006169135	1.0
GO:0006030	chitin metabolic process	1	1	PF3D7_1252200,	100.0	106.58	109.1	0.0185061637512	0.0254006169135	1.0
GO:2001057	reactive nitrogen species metabolic process	2	1	PF3D7_0617300,	50.0	53.29	54.54	0.0276333771941	0.0311989742514	1.0
GO:0006022	aminoglycan metabolic process	2	1	PF3D7_1252200,	50.0	53.29	54.54	0.0276333771941	0.0311989742514	1.0
GO:0042126	nitrate metabolic process	2	1	PF3D7_0617300,	50.0	53.29	54.54	0.0276333771941	0.0311989742514	1.0
GO:0071941	nitrogen cycle metabolic process	2	1	PF3D7_0617300,	50.0	53.29	54.54	0.0276333771941	0.0311989742514	1.0
GO:0031640	killing of cells of other organism	2	1	PF3D7_1455400,	50.0	53.29	54.54	0.0276333771941	0.0311989742514	1.0
GO:0044764	multi-organism cellular process	2	1	PF3D7_1455400,	50.0	53.29	54.54	0.0276333771941	0.0311989742514	1.0
GO:0044179	hemolysis in other organism	2	1	PF3D7_1455400,	50.0	53.29	54.54	0.0276333771941	0.0311989742514	1.0
GO:0042128	nitrate assimilation	2	1	PF3D7_0617300,	50.0	53.29	54.54	0.0276333771941	0.0311989742514	1.0
GO:0051715	cytolysis in other organism	2	1	PF3D7_1455400,	50.0	53.29	54.54	0.0276333771941	0.0311989742514	1.0
GO:0001906	cell killing	2	1	PF3D7_1455400,	50.0	53.29	54.54	0.0276333771941	0.0311989742514	1.0
GO:0044364	disruption of cells of other organism	2	1	PF3D7_1455400,	50.0	53.29	54.54	0.0276333771941	0.0311989742514	1.0
GO:0019835	cytolysis	3	1	PF3D7_1455400,	33.3	35.53	36.35	0.0366776698134	0.0401162013584	1.0
GO:1901071	glucosamine-containing compound metabolic process	3	1	PF3D7_1252200,	33.3	35.53	36.35	0.0366776698134	0.0401162013584	1.0
GO:0018130	heterocycle biosynthetic process	200	5	PF3D7_0617300,PF3D7_1239600,PF3D7_1475000,PF3D7_API04300,PF3D7_API04400,	2.5	2.66	2.88	0.0398986303742	0.0429677557876	1.0
GO:0009108	coenzyme biosynthetic process	33	2	PF3D7_0204900,PF3D7_0617300,	6.1	6.46	6.73	0.0413771974469	0.043884906383	1.0
GO:1901362	organic cyclic compound biosynthetic process	204	5	PF3D7_0617300,PF3D7_1239600,PF3D7_1475000,PF3D7_API04300,PF3D7_API04400,	2.5	2.61	2.82	0.0428081029967	0.0447248837279	1.0
GO:0009228	thiamine biosynthetic process	4	1	PF3D7_1239600,	25.0	26.65	27.26	0.045639777169	0.045639777169	1.0
GO:0042724	thiamine-containing compound biosynthetic process	4	1	PF3D7_1239600,	25.0	26.65	27.26	0.045639777169	0.045639777169	1.0
GO:0006040	amino sugar metabolic process	4	1	PF3D7_1252200,	25.0	26.65	27.26	0.045639777169	0.045639777169	1.0

## Sheet: 1.5 down_GO_Molecular Function
ID	Name	Bgd count	Result count	Result gene list	Pct of bgd	Fold enrichment	Odds ratio	P-value	Benjamini	Bonferroni
GO:0004872	receptor activity	101	5	PF3D7_0420700,PF3D7_0421100,PF3D7_0525400,PF3D7_0833500,PF3D7_1240200,	5.0	5.28	5.84	0.00276749637588	0.0361359547923	0.0470474383899
GO:0004651	polynucleotide 5'-phosphatase activity	1	1	PF3D7_0322100,	100.0	106.58	109.1	0.0185061637512	0.0361359547923	0.314604783771
GO:0008061	chitin binding	1	1	PF3D7_1252200,	100.0	106.58	109.1	0.0185061637512	0.0361359547923	0.314604783771
GO:0004417	hydroxyethylthiazole kinase activity	1	1	PF3D7_1239600,	100.0	106.58	109.1	0.0185061637512	0.0361359547923	0.314604783771
GO:1900750	oligopeptide binding	1	1	PF3D7_0112200,	100.0	106.58	109.1	0.0185061637512	0.0361359547923	0.314604783771
GO:0043295	glutathione binding	1	1	PF3D7_0112200,	100.0	106.58	109.1	0.0185061637512	0.0361359547923	0.314604783771
GO:0008940	nitrate reductase activity	1	1	PF3D7_0617300,	100.0	106.58	109.1	0.0185061637512	0.0361359547923	0.314604783771
GO:0004568	chitinase activity	1	1	PF3D7_1252200,	100.0	106.58	109.1	0.0185061637512	0.0361359547923	0.314604783771
GO:1901681	sulfur compound binding	23	2	PF3D7_0112200,PF3D7_0424200,	8.7	9.27	9.67	0.0221150158401	0.0361359547923	0.375955269281
GO:0030151	molybdenum ion binding	2	1	PF3D7_0617300,	50.0	53.29	54.54	0.0276333771941	0.0361359547923	0.4697674123
GO:0072341	modified amino acid binding	2	1	PF3D7_0112200,	50.0	53.29	54.54	0.0276333771941	0.0361359547923	0.4697674123
GO:0016661	oxidoreductase activity, acting on other nitrogenous compounds as donors	2	1	PF3D7_0617300,	50.0	53.29	54.54	0.0276333771941	0.0361359547923	0.4697674123
GO:0098518	polynucleotide phosphatase activity	2	1	PF3D7_0322100,	50.0	53.29	54.54	0.0276333771941	0.0361359547923	0.4697674123
GO:0004553	hydrolase activity, hydrolyzing O-glycosyl compounds	3	1	PF3D7_1252200,	33.3	35.53	36.35	0.0366776698134	0.0366776698134	0.623520386828
GO:0004930	G-protein coupled receptor activity	3	1	PF3D7_0525400,	33.3	35.53	36.35	0.0366776698134	0.0366776698134	0.623520386828
GO:0030580	quinone cofactor methyltransferase activity	3	1	PF3D7_0204900,	33.3	35.53	36.35	0.0366776698134	0.0366776698134	0.623520386828
GO:0016597	amino acid binding	3	1	PF3D7_0112200,	33.3	35.53	36.35	0.0366776698134	0.0366776698134	0.623520386828

## Sheet: 1.5 down_GO_Biological Process
ID	Name	Bgd count	Result count	Result gene list	Pct of bgd	Fold enrichment	Odds ratio	P-value	Benjamini	Bonferroni
GO:0051704	multi-organism process	363	17	PF3D7_0101600,PF3D7_0221400,PF3D7_0221500,PF3D7_0222500,PF3D7_0420700,PF3D7_0421100,PF3D7_0424200,PF3D7_0600300,PF3D7_0632400,PF3D7_0732000,PF3D7_0833500,PF3D7_1039700,PF3D7_1040800,PF3D7_1150000,PF3D7_1240200,PF3D7_1372800,PF3D7_1455400,	4.7	4.99	7.6	1.42971334102e-08	1.00079933871e-06	1.00079933871e-06
GO:0044403	symbiosis, encompassing mutualism through parasitism	322	14	PF3D7_0101600,PF3D7_0221400,PF3D7_0221500,PF3D7_0222500,PF3D7_0420700,PF3D7_0421100,PF3D7_0424200,PF3D7_0600300,PF3D7_0632400,PF3D7_0732000,PF3D7_1039700,PF3D7_1040800,PF3D7_1150000,PF3D7_1372800,	4.3	4.63	6.39	9.82611819287e-07	2.29276091167e-05	6.87828273501e-05
GO:0044419	interspecies interaction between organisms	322	14	PF3D7_0101600,PF3D7_0221400,PF3D7_0221500,PF3D7_0222500,PF3D7_0420700,PF3D7_0421100,PF3D7_0424200,PF3D7_0600300,PF3D7_0632400,PF3D7_0732000,PF3D7_1039700,PF3D7_1040800,PF3D7_1150000,PF3D7_1372800,	4.3	4.63	6.39	9.82611819287e-07	2.29276091167e-05	6.87828273501e-05
GO:0051701	interaction with host	273	12	PF3D7_0101600,PF3D7_0221400,PF3D7_0221500,PF3D7_0420700,PF3D7_0421100,PF3D7_0424200,PF3D7_0600300,PF3D7_0632400,PF3D7_0732000,PF3D7_1039700,PF3D7_1150000,PF3D7_1372800,	4.4	4.68	6.11	6.47979988153e-06	0.000113396497927	0.000453585991707
GO:0035821	modification of morphology or physiology of other organism	195	10	PF3D7_0101600,PF3D7_0221400,PF3D7_0420700,PF3D7_0421100,PF3D7_0600300,PF3D7_0632400,PF3D7_0732000,PF3D7_1150000,PF3D7_1372800,PF3D7_1455400,	5.1	5.47	6.82	1.24673619725e-05	0.000174543067614	0.000872715338072
GO:0022407	regulation of cell-cell adhesion	190	9	PF3D7_0101600,PF3D7_0221400,PF3D7_0420700,PF3D7_0421100,PF3D7_0600300,PF3D7_0632400,PF3D7_0732000,PF3D7_1150000,PF3D7_1372800,	4.7	5.05	6.12	6.64536165813e-05	0.000418052496851	0.00465175316069
GO:0030155	regulation of cell adhesion	190	9	PF3D7_0101600,PF3D7_0221400,PF3D7_0420700,PF3D7_0421100,PF3D7_0600300,PF3D7_0632400,PF3D7_0732000,PF3D7_1150000,PF3D7_1372800,	4.7	5.05	6.12	6.64536165813e-05	0.000418052496851	0.00465175316069
GO:0020013	modulation by symbiont of host erythrocyte aggregation	190	9	PF3D7_0101600,PF3D7_0221400,PF3D7_0420700,PF3D7_0421100,PF3D7_0600300,PF3D7_0632400,PF3D7_0732000,PF3D7_1150000,PF3D7_1372800,	4.7	5.05	6.12	6.64536165813e-05	0.000418052496851	0.00465175316069
GO:0034110	regulation of homotypic cell-cell adhesion	190	9	PF3D7_0101600,PF3D7_0221400,PF3D7_0420700,PF3D7_0421100,PF3D7_0600300,PF3D7_0632400,PF3D7_0732000,PF3D7_1150000,PF3D7_1372800,	4.7	5.05	6.12	6.64536165813e-05	0.000418052496851	0.00465175316069
GO:0034118	regulation of erythrocyte aggregation	190	9	PF3D7_0101600,PF3D7_0221400,PF3D7_0420700,PF3D7_0421100,PF3D7_0600300,PF3D7_0632400,PF3D7_0732000,PF3D7_1150000,PF3D7_1372800,	4.7	5.05	6.12	6.64536165813e-05	0.000418052496851	0.00465175316069
GO:0044068	modulation by symbiont of host cellular process	192	9	PF3D7_0101600,PF3D7_0221400,PF3D7_0420700,PF3D7_0421100,PF3D7_0600300,PF3D7_0632400,PF3D7_0732000,PF3D7_1150000,PF3D7_1372800,	4.7	5.0	6.05	7.18620453132e-05	0.000418052496851	0.00503034317192
GO:0044003	modification by symbiont of host morphology or physiology	194	9	PF3D7_0101600,PF3D7_0221400,PF3D7_0420700,PF3D7_0421100,PF3D7_0600300,PF3D7_0632400,PF3D7_0732000,PF3D7_1150000,PF3D7_1372800,	4.6	4.94	5.99	7.76383208438e-05	0.000418052496851	0.00543468245907
GO:0051817	modification of morphology or physiology of other organism involved in symbiotic interaction	194	9	PF3D7_0101600,PF3D7_0221400,PF3D7_0420700,PF3D7_0421100,PF3D7_0600300,PF3D7_0632400,PF3D7_0732000,PF3D7_1150000,PF3D7_1372800,	4.6	4.94	5.99	7.76383208438e-05	0.000418052496851	0.00543468245907
GO:0065008	regulation of biological quality	261	10	PF3D7_0101600,PF3D7_0221400,PF3D7_0420700,PF3D7_0421100,PF3D7_0600300,PF3D7_0632400,PF3D7_0732000,PF3D7_1150000,PF3D7_1372800,PF3D7_1455400,	3.8	4.08	5.02	0.000137714612883	0.000688573064413	0.00964002290178
GO:0051809	passive evasion of immune response of other organism involved in symbiotic interaction	204	8	PF3D7_0101600,PF3D7_0222500,PF3D7_0420700,PF3D7_0421100,PF3D7_0600300,PF3D7_0632400,PF3D7_1040800,PF3D7_1150000,	3.9	4.18	4.91	0.000616500916874	0.00189561452693	0.0431550641812
GO:0020033	antigenic variation	204	8	PF3D7_0101600,PF3D7_0222500,PF3D7_0420700,PF3D7_0421100,PF3D7_0600300,PF3D7_0632400,PF3D7_1040800,PF3D7_1150000,	3.9	4.18	4.91	0.000616500916874	0.00189561452693	0.0431550641812
GO:0051707	response to other organism	206	8	PF3D7_0101600,PF3D7_0222500,PF3D7_0420700,PF3D7_0421100,PF3D7_0600300,PF3D7_0632400,PF3D7_1040800,PF3D7_1150000,	3.9	4.14	4.86	0.000656323818037	0.00189561452693	0.0459426672626
GO:0051805	evasion or tolerance of immune response of other organism involved in symbiotic interaction	206	8	PF3D7_0101600,PF3D7_0222500,PF3D7_0420700,PF3D7_0421100,PF3D7_0600300,PF3D7_0632400,PF3D7_1040800,PF3D7_1150000,	3.9	4.14	4.86	0.000656323818037	0.00189561452693	0.0459426672626
GO:0051834	evasion or tolerance of defenses of other organism involved in symbiotic interaction	206	8	PF3D7_0101600,PF3D7_0222500,PF3D7_0420700,PF3D7_0421100,PF3D7_0600300,PF3D7_0632400,PF3D7_1040800,PF3D7_1150000,	3.9	4.14	4.86	0.000656323818037	0.00189561452693	0.0459426672626
GO:0051807	evasion or tolerance of defense response of other organism involved in symbiotic interaction	206	8	PF3D7_0101600,PF3D7_0222500,PF3D7_0420700,PF3D7_0421100,PF3D7_0600300,PF3D7_0632400,PF3D7_1040800,PF3D7_1150000,	3.9	4.14	4.86	0.000656323818037	0.00189561452693	0.0459426672626
GO:0043207	response to external biotic stimulus	206	8	PF3D7_0101600,PF3D7_0222500,PF3D7_0420700,PF3D7_0421100,PF3D7_0600300,PF3D7_0632400,PF3D7_1040800,PF3D7_1150000,	3.9	4.14	4.86	0.000656323818037	0.00189561452693	0.0459426672626
GO:0051832	avoidance of defenses of other organism involved in symbiotic interaction	206	8	PF3D7_0101600,PF3D7_0222500,PF3D7_0420700,PF3D7_0421100,PF3D7_0600300,PF3D7_0632400,PF3D7_1040800,PF3D7_1150000,	3.9	4.14	4.86	0.000656323818037	0.00189561452693	0.0459426672626
GO:0052173	response to defenses of other organism involved in symbiotic interaction	206	8	PF3D7_0101600,PF3D7_0222500,PF3D7_0420700,PF3D7_0421100,PF3D7_0600300,PF3D7_0632400,PF3D7_1040800,PF3D7_1150000,	3.9	4.14	4.86	0.000656323818037	0.00189561452693	0.0459426672626
GO:0052564	response to immune response of other organism involved in symbiotic interaction	206	8	PF3D7_0101600,PF3D7_0222500,PF3D7_0420700,PF3D7_0421100,PF3D7_0600300,PF3D7_0632400,PF3D7_1040800,PF3D7_1150000,	3.9	4.14	4.86	0.000656323818037	0.00189561452693	0.0459426672626
GO:0009607	response to biotic stimulus	207	8	PF3D7_0101600,PF3D7_0222500,PF3D7_0420700,PF3D7_0421100,PF3D7_0600300,PF3D7_0632400,PF3D7_1040800,PF3D7_1150000,	3.9	4.12	4.83	0.000677005188189	0.00189561452693	0.0473903631732
GO:0009605	response to external stimulus	213	8	PF3D7_0101600,PF3D7_0222500,PF3D7_0420700,PF3D7_0421100,PF3D7_0600300,PF3D7_0632400,PF3D7_1040800,PF3D7_1150000,	3.8	4.0	4.69	0.000812500414125	0.00218750111495	0.0568750289888
GO:0065007	biological regulation	574	13	PF3D7_0101600,PF3D7_0207500,PF3D7_0221400,PF3D7_0420700,PF3D7_0421100,PF3D7_0525400,PF3D7_0600300,PF3D7_0632400,PF3D7_0732000,PF3D7_1150000,PF3D7_1372800,PF3D7_1455400,PF3D7_1475000,	2.3	2.41	3.03	0.0018696003094	0.00484711191325	0.130872021658
GO:0050789	regulation of biological process	552	12	PF3D7_0101600,PF3D7_0207500,PF3D7_0221400,PF3D7_0420700,PF3D7_0421100,PF3D7_0525400,PF3D7_0600300,PF3D7_0632400,PF3D7_0732000,PF3D7_1150000,PF3D7_1372800,PF3D7_1475000,	2.2	2.32	2.83	0.00412164067265	0.0103041016816	0.288514847086
GO:0044406	adhesion of symbiont to host	164	6	PF3D7_0101600,PF3D7_0420700,PF3D7_0421100,PF3D7_0600300,PF3D7_0632400,PF3D7_1150000,	3.7	3.9	4.37	0.00444018852655	0.0103604398953	0.310813196859
GO:0020035	cytoadherence to microvasculature, mediated by symbiont protein	164	6	PF3D7_0101600,PF3D7_0420700,PF3D7_0421100,PF3D7_0600300,PF3D7_0632400,PF3D7_1150000,	3.7	3.9	4.37	0.00444018852655	0.0103604398953	0.310813196859
GO:0050896	response to stimulus	441	10	PF3D7_0101600,PF3D7_0112200,PF3D7_0222500,PF3D7_0420700,PF3D7_0421100,PF3D7_0525400,PF3D7_0600300,PF3D7_0632400,PF3D7_1040800,PF3D7_1150000,	2.3	2.42	2.85	0.00702563804548	0.0158643439737	0.491794663184
GO:0050794	regulation of cellular process	525	11	PF3D7_0101600,PF3D7_0221400,PF3D7_0420700,PF3D7_0421100,PF3D7_0525400,PF3D7_0600300,PF3D7_0632400,PF3D7_0732000,PF3D7_1150000,PF3D7_1372800,PF3D7_1475000,	2.1	2.23	2.66	0.00817339762253	0.0178793072993	0.572137833577
GO:0022610	biological adhesion	192	6	PF3D7_0101600,PF3D7_0420700,PF3D7_0421100,PF3D7_0600300,PF3D7_0632400,PF3D7_1150000,	3.1	3.33	3.71	0.00925097630561	0.0188586171641	0.647568341393
GO:0044766	multi-organism transport	15	2	PF3D7_0221500,PF3D7_1039700,	13.3	14.21	14.86	0.0105069438486	0.0188586171641	0.735486069401
GO:0051836	translocation of molecules into other organism involved in symbiotic interaction	15	2	PF3D7_0221500,PF3D7_1039700,	13.3	14.21	14.86	0.0105069438486	0.0188586171641	0.735486069401
GO:0042000	translocation of peptides or proteins into host	15	2	PF3D7_0221500,PF3D7_1039700,	13.3	14.21	14.86	0.0105069438486	0.0188586171641	0.735486069401
GO:0044417	translocation of molecules into host	15	2	PF3D7_0221500,PF3D7_1039700,	13.3	14.21	14.86	0.0105069438486	0.0188586171641	0.735486069401
GO:0051808	translocation of peptides or proteins into other organism involved in symbiotic interaction	15	2	PF3D7_0221500,PF3D7_1039700,	13.3	14.21	14.86	0.0105069438486	0.0188586171641	0.735486069401
GO:1902579	multi-organism localization	15	2	PF3D7_0221500,PF3D7_1039700,	13.3	14.21	14.86	0.0105069438486	0.0188586171641	0.735486069401
GO:0009405	pathogenesis	96	4	PF3D7_0420700,PF3D7_0421100,PF3D7_0833500,PF3D7_1240200,	4.2	4.44	4.79	0.0133042505875	0.0232824385281	0.931297541123
GO:0008150	biological_process	2640	32	PF3D7_0101600,PF3D7_0112200,PF3D7_0204900,PF3D7_0207500,PF3D7_0221400,PF3D7_0221500,PF3D7_0222500,PF3D7_0420700,PF3D7_0421100,PF3D7_0424200,PF3D7_0500900,PF3D7_0525400,PF3D7_0600300,PF3D7_0617300,PF3D7_0632400,PF3D7_0732000,PF3D7_0833500,PF3D7_1039700,PF3D7_1040800,PF3D7_1150000,PF3D7_1239600,PF3D7_1240200,PF3D7_1252200,PF3D7_1322800,PF3D7_1372800,PF3D7_1434700,PF3D7_1455400,PF3D7_1475000,PF3D7_A…	1.2	1.29	2.14	0.0174836786558	0.0254006169135	1.0
GO:1901072	glucosamine-containing compound catabolic process	1	1	PF3D7_1252200,	100.0	106.58	109.1	0.0185061637512	0.0254006169135	1.0
GO:0006777	Mo-molybdopterin cofactor biosynthetic process	1	1	PF3D7_0617300,	100.0	106.58	109.1	0.0185061637512	0.0254006169135	1.0
GO:0019720	Mo-molybdopterin cofactor metabolic process	1	1	PF3D7_0617300,	100.0	106.58	109.1	0.0185061637512	0.0254006169135	1.0
GO:0043545	molybdopterin cofactor metabolic process	1	1	PF3D7_0617300,	100.0	106.58	109.1	0.0185061637512	0.0254006169135	1.0
GO:0046348	amino sugar catabolic process	1	1	PF3D7_1252200,	100.0	106.58	109.1	0.0185061637512	0.0254006169135	1.0
GO:0051189	prosthetic group metabolic process	1	1	PF3D7_0617300,	100.0	106.58	109.1	0.0185061637512	0.0254006169135	1.0
GO:0006032	chitin catabolic process	1	1	PF3D7_1252200,	100.0	106.58	109.1	0.0185061637512	0.0254006169135	1.0
GO:0032324	molybdopterin cofactor biosynthetic process	1	1	PF3D7_0617300,	100.0	106.58	109.1	0.0185061637512	0.0254006169135	1.0
GO:0006026	aminoglycan catabolic process	1	1	PF3D7_1252200,	100.0	106.58	109.1	0.0185061637512	0.0254006169135	1.0
GO:0006030	chitin metabolic process	1	1	PF3D7_1252200,	100.0	106.58	109.1	0.0185061637512	0.0254006169135	1.0
GO:2001057	reactive nitrogen species metabolic process	2	1	PF3D7_0617300,	50.0	53.29	54.54	0.0276333771941	0.0311989742514	1.0
GO:0006022	aminoglycan metabolic process	2	1	PF3D7_1252200,	50.0	53.29	54.54	0.0276333771941	0.0311989742514	1.0
GO:0042126	nitrate metabolic process	2	1	PF3D7_0617300,	50.0	53.29	54.54	0.0276333771941	0.0311989742514	1.0
GO:0071941	nitrogen cycle metabolic process	2	1	PF3D7_0617300,	50.0	53.29	54.54	0.0276333771941	0.0311989742514	1.0
GO:0031640	killing of cells of other organism	2	1	PF3D7_1455400,	50.0	53.29	54.54	0.0276333771941	0.0311989742514	1.0
GO:0044764	multi-organism cellular process	2	1	PF3D7_1455400,	50.0	53.29	54.54	0.0276333771941	0.0311989742514	1.0
GO:0044179	hemolysis in other organism	2	1	PF3D7_1455400,	50.0	53.29	54.54	0.0276333771941	0.0311989742514	1.0
GO:0042128	nitrate assimilation	2	1	PF3D7_0617300,	50.0	53.29	54.54	0.0276333771941	0.0311989742514	1.0
GO:0051715	cytolysis in other organism	2	1	PF3D7_1455400,	50.0	53.29	54.54	0.0276333771941	0.0311989742514	1.0
GO:0001906	cell killing	2	1	PF3D7_1455400,	50.0	53.29	54.54	0.0276333771941	0.0311989742514	1.0
GO:0044364	disruption of cells of other organism	2	1	PF3D7_1455400,	50.0	53.29	54.54	0.0276333771941	0.0311989742514	1.0
GO:0019835	cytolysis	3	1	PF3D7_1455400,	33.3	35.53	36.35	0.0366776698134	0.0401162013584	1.0
GO:1901071	glucosamine-containing compound metabolic process	3	1	PF3D7_1252200,	33.3	35.53	36.35	0.0366776698134	0.0401162013584	1.0
GO:0018130	heterocycle biosynthetic process	200	5	PF3D7_0617300,PF3D7_1239600,PF3D7_1475000,PF3D7_API04300,PF3D7_API04400,	2.5	2.66	2.88	0.0398986303742	0.0429677557876	1.0
GO:0009108	coenzyme biosynthetic process	33	2	PF3D7_0204900,PF3D7_0617300,	6.1	6.46	6.73	0.0413771974469	0.043884906383	1.0
GO:1901362	organic cyclic compound biosynthetic process	204	5	PF3D7_0617300,PF3D7_1239600,PF3D7_1475000,PF3D7_API04300,PF3D7_API04400,	2.5	2.61	2.82	0.0428081029967	0.0447248837279	1.0
GO:0009228	thiamine biosynthetic process	4	1	PF3D7_1239600,	25.0	26.65	27.26	0.045639777169	0.045639777169	1.0
GO:0042724	thiamine-containing compound biosynthetic process	4	1	PF3D7_1239600,	25.0	26.65	27.26	0.045639777169	0.045639777169	1.0
GO:0006040	amino sugar metabolic process	4	1	PF3D7_1252200,	25.0	26.65	27.26	0.045639777169	0.045639777169	1.0
